# Supplementary material for: 1-(4-Ferrocenylphen­yl)-3-methyl­imidazolium iodide monohydrate
Source: Acta Crystallogr Sect E Struct Rep Online. 2009 Dec 12;66(Pt 1):m49. doi: 10.1107/S1600536809051216 (PMC2980222; doi:10.1107/S1600536809051216)
Supplement: Supplementary file 1 [file e-66-00m49-sup1.cif]

##############################################################################
###                                                                        ###
###        Electronic paper (Acta Crystallographica Section E)             ###
###                                                                        ###
##############################################################################
#                                                                            #
# This CIF contains the data in a paper accepted for publication in Acta     #
# Crystallographica Section E. It conforms to the requirements of Notes      #
# for Authors for Section E, and has been peer reviewed under the auspices   #
# of the IUCr Commission on Journals.                                        #
#                                                                            #
# Full details of the Crystallographic Information File format               #
# are given in the paper "The Crystallographic Information File (CIF):       #
# a New Standard Archive File for Crystallography" by S. R. Hall, F. H.      #
# Allen and I. D. Brown [Acta Cryst. (1991), A47, 655-685].                  #
#                                                                            #
# The current version of the core CIF dictionary is obtainable from          #
# ftp://ftp.iucr.org/pub/cif_core.dic. The current version number is 2.4.    #
#                                                                            #
# Software is freely available for graphical display of the structure(s) in  #
# this CIF.  For information consult the CIF home page http://www.iucr.org/  #
# cif/home.html                                                              #
#                                                                            #
# This file may be used for bona fide research purposes within the           #
# scientific community so long as proper attribution is given to the journal # 
# article from which it was obtained.                                        #
#                                                                            #
##############################################################################
                                             
data_I
_audit_creation_method     'form98_non/compatible with shelxl97-2'
_audit_block_code     Fe_cp_C15H14N2_I_H2O_no132_gerber
_chemical_name_systematic
;
1-(4-Ferrocenylphenyl)-3-methylimidazolium iodide monohydrate
;
_chemical_name_common     ?
_chemical_formula_moiety     'C20 H19 Fe N2 +, I -, H2 O'
_chemical_formula_sum     'C20 H21 Fe I N2 O'
_chemical_formula_iupac     '[Fe (C5 H5) (C15 H14 N2)] I, H2 O'
_chemical_formula_weight     488.143
_chemical_melting_point     ?
_symmetry_cell_setting     monoclinic
_symmetry_space_group_name_H-M     'P 21/c'
_symmetry_space_group_name_hall     '-P 2ybc'
loop_
    _symmetry_equiv_pos_as_xyz
    'x, y, z'
    '-x, y+1/2, -z+1/2'
    '-x, -y, -z'
    'x, -y-1/2, z-1/2'
_cell_length_a     17.3871(7)
_cell_length_b     7.3397(2)
_cell_length_c     16.9445(6)
_cell_angle_alpha     90.00
_cell_angle_beta     117.299(5)
_cell_angle_gamma     90.00
_cell_volume     1921.56(14)
_cell_formula_units_Z     4
_cell_measurement_reflns_used     6938
_cell_measurement_theta_min     4.4354
_cell_measurement_theta_max     26.2471
_cell_measurement_temperature     200(2)
_cell_special_details     ?
_exptl_crystal_description     platelet
_exptl_crystal_colour     orange
_exptl_crystal_size_max     0.50
_exptl_crystal_size_mid     0.39
_exptl_crystal_size_min     0.04
_exptl_crystal_density_diffrn     1.68737(11)
_exptl_crystal_density_meas     ?
_exptl_crystal_density_method     'not measured'
_exptl_crystal_F_000     968
loop_
    _exptl_crystal_face_index_h
    _exptl_crystal_face_index_k
    _exptl_crystal_face_index_l
    _exptl_crystal_face_perp_dist
    -2 0 -21 0.0269
    2 0 21 0.0170
    -16 -19 18 0.2354
    -19 26 4 0.1464
    30 1 -26 0.1365
    -30 -1 15 0.1896
_exptl_absorpt_coefficient_mu     2.401
_exptl_absorpt_correction_type     numerical
_exptl_absorpt_process_details
;
[X-SHAPE (Stoe & Cie, 1996) and X-RED (Stoe & Cie, 1997)]
;
_exptl_absorpt_correction_T_min     0.3989
_exptl_absorpt_correction_T_max     0.9013
_exptl_special_details
;
Crystal faces optimized with XShape, Version 1.02 (Stoe, 1996)
Absorption correction with XRed, Version 1.09 (Stoe, 1997)
;
_diffrn_ambient_temperature     200(2)
_diffrn_radiation_type     MoK\a
_diffrn_radiation_wavelength     0.71073
_diffrn_radiation_source     'fine-focus sealed tube'
_diffrn_radiation_monochromator     'graphite'
_diffrn_measurement_device_type     'Oxford Xcalibur'
_diffrn_measurement_device     'CCD camera on \k-goniostat'
_diffrn_measurement_method     'omega scans'
_diffrn_detector_area_resol_mean     15.9809
_diffrn_reflns_number     12113
_diffrn_reflns_av_R_equivalents     0.0415
_diffrn_reflns_av_sigmaI/netI     0.0392
_diffrn_reflns_theta_min     4.45
_diffrn_reflns_theta_max     26.35
_diffrn_reflns_theta_full     26.35
_diffrn_measured_fraction_theta_max     0.992
_diffrn_measured_fraction_theta_full     0.992
_diffrn_reflns_limit_h_min     -21
_diffrn_reflns_limit_h_max     19
_diffrn_reflns_limit_k_min     -9
_diffrn_reflns_limit_k_max     9
_diffrn_reflns_limit_l_min     -16
_diffrn_reflns_limit_l_max     21
_refine_special_details
;
The C-bound H atoms are riding on their parent atoms (C---H = 0.98 \%A for
CH~3~, 0.95 \%A for CH) with <i>U</i>~iso~(H) = 1.2<i>U</i>~eq~(C) for CH,
<i>U</i>~iso~(H) = 1.5<i>U</i>~eq~(C) for CH~3~]. The O-bound H are riding on
their parent atom (O---H = 0.84 \%A) with <i>U</i>~iso~(H) =
1.5<i>U</i>~eq~(O).
;
_reflns_number_total     3885
_reflns_number_gt     3098
_reflns_threshold_expression     >2sigma(I)
_refine_ls_structure_factor_coef     Fsqd
_refine_ls_matrix_type     full
_refine_ls_R_factor_all     0.0418
_refine_ls_R_factor_gt     0.0317
_refine_ls_wR_factor_gt     0.0782
_refine_ls_wR_factor_ref     0.0808
_refine_ls_goodness_of_fit_ref     0.968
_refine_ls_restrained_S_all     0.968
_refine_ls_number_reflns     3885
_refine_ls_number_parameters     227
_refine_ls_number_restraints     0
_refine_ls_hydrogen_treatment     constr
_refine_ls_weighting_scheme     calc
_refine_ls_weighting_details
         'calc w=1/[\s^2^(Fo^2^)+(0.0490P)^2^+0.0000P] where P=(Fo^2^+2Fc^2^)/3'
_atom_sites_solution_hydrogens     geom
_atom_sites_solution_primary     direct
_atom_sites_solution_secondary     difmap
_refine_ls_shift/su_max     0.001
_refine_ls_shift/su_mean     0.000
_refine_diff_density_max     1.282
_refine_diff_density_min     -0.504
_refine_ls_extinction_method     none
_refine_ls_extinction_coef     ?
_refine_ls_abs_structure_details     ?
_refine_ls_abs_structure_Flack     ?
loop_
    _atom_type_symbol
    _atom_type_description
    _atom_type_scat_dispersion_real
    _atom_type_scat_dispersion_imag
    _atom_type_scat_source
    'C' 'C' 0.0033 0.0016
                         'International Tables Vol C Tables 4.2.6.8 and 6.1.1.4'
    'H' 'H' 0.0000 0.0000
                         'International Tables Vol C Tables 4.2.6.8 and 6.1.1.4'
    'Fe' 'Fe' 0.3463 0.8444
                         'International Tables Vol C Tables 4.2.6.8 and 6.1.1.4'
    'I' 'I' -0.4742 1.8119
                         'International Tables Vol C Tables 4.2.6.8 and 6.1.1.4'
    'N' 'N' 0.0061 0.0033
                         'International Tables Vol C Tables 4.2.6.8 and 6.1.1.4'
    'O' 'O' 0.0106 0.0060
                         'International Tables Vol C Tables 4.2.6.8 and 6.1.1.4'
_computing_data_collection     'CrysAlis Pro (Oxford Diffraction, 2006)'
_computing_cell_refinement     'CrysAlis Pro (Oxford Diffraction, 2006)'
_computing_data_reduction     'CrysAlis Pro (Oxford Diffraction, 2006)'
_computing_structure_solution     'SHELXS97 (Sheldrick, 2008)'
_computing_structure_refinement     'SHELXL97 (Sheldrick, 2008)'
_computing_molecular_graphics
;
ORTEP-3 for Windows (Farrugia, 1997) and Mercury (Macrae <i>et al.</i>,
2006)
;
_computing_publication_material     'publCIF (Westrip, 2009)'
loop_
    _atom_site_type_symbol
    _atom_site_label
    _atom_site_fract_x
    _atom_site_fract_y
    _atom_site_fract_z
    _atom_site_U_iso_or_equiv
    _atom_site_adp_type
    _atom_site_calc_flag
    _atom_site_refinement_flags
    _atom_site_occupancy
    _atom_site_disorder_assembly
    _atom_site_disorder_group
    Fe Fe1 0.63876(3) 0.84486(5) 0.20164(3) 0.02466(12) Uani d . 1 . .
    N N1 0.18768(18) 0.6660(3) -0.07900(16) 0.0282(6) Uani d . 1 . .
    N N2 0.04809(19) 0.6670(3) -0.13933(19) 0.0364(7) Uani d . 1 . .
    C C1 0.5395(2) 0.6743(4) 0.18554(19) 0.0235(6) Uani d . 1 . .
    C C2 0.5720(2) 0.7706(4) 0.26899(19) 0.0263(6) Uani d . 1 . .
    H H2 0.5395 0.8488 0.2870 0.032 Uiso d R 1 . .
    C C3 0.6614(2) 0.7277(4) 0.3194(2) 0.0320(7) Uani d . 1 . .
    H H3 0.6989 0.7726 0.3770 0.038 Uiso d R 1 . .
    C C4 0.6848(2) 0.6060(4) 0.2687(2) 0.0330(7) Uani d . 1 . .
    H H4 0.7406 0.5555 0.2864 0.040 Uiso d R 1 . .
    C C5 0.6103(2) 0.5735(4) 0.1875(2) 0.0287(7) Uani d . 1 . .
    H H5 0.6078 0.4964 0.1414 0.034 Uiso d R 1 . .
    C C6 0.4495(2) 0.6764(4) 0.11489(19) 0.0226(6) Uani d . 1 . .
    C C7 0.3910(2) 0.8094(4) 0.1133(2) 0.0265(7) Uani d . 1 . .
    H H7 0.4107 0.9028 0.1569 0.032 Uiso d R 1 . .
    C C8 0.3054(2) 0.8078(4) 0.0495(2) 0.0279(7) Uani d . 1 . .
    H H8 0.2668 0.9000 0.0488 0.034 Uiso d R 1 . .
    C C9 0.2766(2) 0.6703(4) -0.01333(19) 0.0253(6) Uani d . 1 . .
    C C10 0.3324(2) 0.5365(4) -0.01372(19) 0.0295(7) Uani d . 1 . .
    H H10 0.3121 0.4425 -0.0571 0.035 Uiso d R 1 . .
    C C11 0.4182(2) 0.5411(4) 0.04971(19) 0.0288(7) Uani d . 1 . .
    H H11A 0.4567 0.4502 0.0490 0.035 Uiso d R 1 . .
    C C12 0.1202(2) 0.6788(4) -0.0630(2) 0.0295(7) Uani d . 1 . .
    H H12A 0.1228 0.6940 -0.0061 0.035 Uiso d R 1 . .
    C C13 0.0705(3) 0.6437(5) -0.2066(2) 0.0423(9) Uani d . 1 . .
    H H13 0.0315 0.6302 -0.2679 0.051 Uiso d R 1 . .
    C C14 0.1569(2) 0.6435(5) -0.1704(2) 0.0359(8) Uani d . 1 . .
    H H14 0.1908 0.6305 -0.2009 0.043 Uiso d R 1 . .
    C C15 -0.0396(3) 0.6651(6) -0.1483(3) 0.0570(11) Uani d . 1 . .
    H H15A -0.0673 0.5483 -0.1735 0.085 Uiso calc R 1 . .
    H H15B -0.0733 0.7644 -0.1877 0.085 Uiso calc R 1 . .
    H H15C -0.0371 0.6814 -0.0898 0.085 Uiso calc R 1 . .
    C C16 0.6389(3) 1.1210(5) 0.2001(3) 0.0510(11) Uani d . 1 . .
    H H16 0.6180 1.1974 0.2312 0.061 Uiso d R 1 . .
    C C17 0.7237(3) 1.0564(5) 0.2324(3) 0.0541(11) Uani d . 1 . .
    H H17 0.7706 1.0814 0.2891 0.065 Uiso d R 1 . .
    C C18 0.7271(3) 0.9470(5) 0.1652(3) 0.0483(9) Uani d . 1 . .
    H H18 0.7766 0.8844 0.1693 0.058 Uiso d R 1 . .
    C C19 0.6455(2) 0.9471(4) 0.0923(2) 0.0375(8) Uani d . 1 . .
    H H19 0.6300 0.8862 0.0377 0.045 Uiso d R 1 . .
    C C20 0.5897(3) 1.0525(4) 0.1130(2) 0.0427(9) Uani d . 1 . .
    H H20 0.5300 1.0739 0.0755 0.051 Uiso d R 1 . .
    O O1 0.11333(17) 0.8580(4) 0.11076(16) 0.0511(7) Uani d . 1 . .
    H H1A 0.0611 0.8425 0.0980 0.077 Uiso d R 1 . .
    H H1B 0.1159 0.9349 0.0753 0.077 Uiso d R 1 . .
    I I1 -0.112089(15) 0.80931(3) 0.047195(15) 0.04024(10) Uani d . 1 . .
loop_
    _atom_site_aniso_label
    _atom_site_aniso_U_11
    _atom_site_aniso_U_22
    _atom_site_aniso_U_33
    _atom_site_aniso_U_12
    _atom_site_aniso_U_13
    _atom_site_aniso_U_23
    Fe1 0.0253(2) 0.0217(2) 0.0259(2) -0.00069(16) 0.01074(19) 0.00191(17)
    N1 0.0316(15) 0.0281(14) 0.0238(13) -0.0031(11) 0.0117(12) 0.0003(10)
    N2 0.0327(16) 0.0341(15) 0.0361(15) 0.0009(12) 0.0104(13) -0.0007(12)
    C1 0.0322(18) 0.0182(14) 0.0226(14) -0.0026(11) 0.0146(13) 0.0007(11)
    C2 0.0317(18) 0.0247(15) 0.0251(15) -0.0015(12) 0.0153(14) -0.0009(12)
    C3 0.0318(19) 0.0350(17) 0.0236(15) -0.0044(14) 0.0079(14) 0.0038(13)
    C4 0.0300(18) 0.0261(16) 0.0416(18) 0.0066(13) 0.0154(16) 0.0080(14)
    C5 0.0363(18) 0.0218(15) 0.0309(16) -0.0003(13) 0.0179(15) 0.0031(13)
    C6 0.0289(17) 0.0201(14) 0.0226(14) -0.0032(11) 0.0150(13) 0.0006(11)
    C7 0.0297(17) 0.0236(15) 0.0266(15) -0.0003(12) 0.0132(14) -0.0040(12)
    C8 0.0321(18) 0.0239(15) 0.0299(16) 0.0011(12) 0.0160(14) -0.0029(12)
    C9 0.0285(17) 0.0260(15) 0.0211(14) -0.0048(12) 0.0111(13) 0.0007(11)
    C10 0.0374(19) 0.0261(16) 0.0259(15) -0.0031(13) 0.0153(14) -0.0081(12)
    C11 0.0350(18) 0.0241(15) 0.0317(16) 0.0008(13) 0.0190(15) -0.0036(12)
    C12 0.0296(18) 0.0301(18) 0.0273(16) 0.0016(12) 0.0118(14) -0.0020(12)
    C13 0.046(2) 0.045(2) 0.0262(17) -0.0032(16) 0.0088(17) -0.0016(15)
    C14 0.040(2) 0.0430(19) 0.0221(15) -0.0068(15) 0.0123(15) -0.0038(14)
    C15 0.029(2) 0.069(3) 0.063(3) 0.0035(18) 0.013(2) -0.008(2)
    C16 0.089(4) 0.0171(16) 0.062(3) -0.0045(18) 0.048(3) -0.0013(16)
    C17 0.058(3) 0.049(2) 0.045(2) -0.028(2) 0.015(2) -0.0007(18)
    C18 0.041(2) 0.051(2) 0.057(2) -0.0043(17) 0.025(2) 0.0150(19)
    C19 0.051(2) 0.0315(18) 0.0346(18) -0.0023(15) 0.0230(17) 0.0072(14)
    C20 0.044(2) 0.0325(18) 0.046(2) 0.0065(15) 0.0164(18) 0.0181(15)
    O1 0.0404(16) 0.0708(17) 0.0442(14) 0.0056(13) 0.0213(13) 0.0096(13)
    I1 0.03337(15) 0.03911(15) 0.03887(15) -0.00048(9) 0.00850(11) 0.00466(9)
_geom_special_details
;
;
loop_
    _geom_bond_atom_site_label_1
    _geom_bond_atom_site_label_2
    _geom_bond_site_symmetry_2
    _geom_bond_distance
    _geom_bond_publ_flag
    Fe1 C16 . 2.027(3) ?
    Fe1 C20 . 2.032(3) ?
    Fe1 C17 . 2.039(4) ?
    Fe1 C3 . 2.039(3) ?
    Fe1 C5 . 2.040(3) ?
    Fe1 C2 . 2.040(3) ?
    Fe1 C18 . 2.042(4) ?
    Fe1 C4 . 2.042(3) ?
    Fe1 C1 . 2.046(3) ?
    Fe1 C19 . 2.052(3) ?
    N1 C12 . 1.323(4) ?
    N1 C14 . 1.397(4) ?
    N1 C9 . 1.432(4) ?
    N2 C12 . 1.328(4) ?
    N2 C13 . 1.374(5) ?
    N2 C15 . 1.461(5) ?
    C1 C5 . 1.424(4) ?
    C1 C2 . 1.444(4) ?
    C1 C6 . 1.472(4) ?
    C2 C3 . 1.423(4) ?
    C2 H2 . 0.9490 ?
    C3 C4 . 1.423(5) ?
    C3 H3 . 0.9500 ?
    C4 C5 . 1.411(4) ?
    C4 H4 . 0.9496 ?
    C5 H5 . 0.9493 ?
    C6 C11 . 1.397(4) ?
    C6 C7 . 1.400(4) ?
    C7 C8 . 1.381(4) ?
    C7 H7 . 0.9500 ?
    C8 C9 . 1.383(4) ?
    C8 H8 . 0.9500 ?
    C9 C10 . 1.384(4) ?
    C10 C11 . 1.382(4) ?
    C10 H10 . 0.9500 ?
    C11 H11A . 0.9500 ?
    C12 H12A . 0.9500 ?
    C13 C14 . 1.337(5) ?
    C13 H13 . 0.9500 ?
    C14 H14 . 0.9500 ?
    C15 H15A . 0.9800 ?
    C15 H15B . 0.9800 ?
    C15 H15C . 0.9800 ?
    C16 C17 . 1.399(6) ?
    C16 C20 . 1.416(5) ?
    C16 H16 . 0.9486 ?
    C17 C18 . 1.416(5) ?
    C17 H17 . 0.9503 ?
    C18 C19 . 1.390(5) ?
    C18 H18 . 0.9496 ?
    C19 C20 . 1.407(5) ?
    C19 H19 . 0.9485 ?
    C20 H20 . 0.9492 ?
    O1 H1A . 0.8400 ?
    O1 H1B . 0.8400 ?
loop_
    _geom_angle_atom_site_label_1
    _geom_angle_atom_site_label_2
    _geom_angle_atom_site_label_3
    _geom_angle_site_symmetry_1
    _geom_angle_site_symmetry_3
    _geom_angle
    _geom_angle_publ_flag
    C16 Fe1 C20 . . 40.82(15) ?
    C16 Fe1 C17 . . 40.26(17) ?
    C20 Fe1 C17 . . 68.09(16) ?
    C16 Fe1 C3 . . 115.66(14) ?
    C20 Fe1 C3 . . 150.05(15) ?
    C17 Fe1 C3 . . 106.21(14) ?
    C16 Fe1 C5 . . 167.57(17) ?
    C20 Fe1 C5 . . 130.44(14) ?
    C17 Fe1 C5 . . 151.86(16) ?
    C3 Fe1 C5 . . 68.33(13) ?
    C16 Fe1 C2 . . 106.16(14) ?
    C20 Fe1 C2 . . 117.37(14) ?
    C17 Fe1 C2 . . 126.28(15) ?
    C3 Fe1 C2 . . 40.85(13) ?
    C5 Fe1 C2 . . 68.62(12) ?
    C16 Fe1 C18 . . 67.90(17) ?
    C20 Fe1 C18 . . 67.70(15) ?
    C17 Fe1 C18 . . 40.60(16) ?
    C3 Fe1 C18 . . 128.05(15) ?
    C5 Fe1 C18 . . 119.89(15) ?
    C2 Fe1 C18 . . 165.18(14) ?
    C16 Fe1 C4 . . 149.65(16) ?
    C20 Fe1 C4 . . 168.37(14) ?
    C17 Fe1 C4 . . 117.31(15) ?
    C3 Fe1 C4 . . 40.79(13) ?
    C5 Fe1 C4 . . 40.45(12) ?
    C2 Fe1 C4 . . 68.75(13) ?
    C18 Fe1 C4 . . 109.05(15) ?
    C16 Fe1 C1 . . 127.99(16) ?
    C20 Fe1 C1 . . 108.52(13) ?
    C17 Fe1 C1 . . 165.36(16) ?
    C3 Fe1 C1 . . 69.20(12) ?
    C5 Fe1 C1 . . 40.79(12) ?
    C2 Fe1 C1 . . 41.39(11) ?
    C18 Fe1 C1 . . 152.79(14) ?
    C4 Fe1 C1 . . 68.92(12) ?
    C16 Fe1 C19 . . 67.81(14) ?
    C20 Fe1 C19 . . 40.28(14) ?
    C17 Fe1 C19 . . 67.52(15) ?
    C3 Fe1 C19 . . 166.65(14) ?
    C5 Fe1 C19 . . 111.23(13) ?
    C2 Fe1 C19 . . 152.35(14) ?
    C18 Fe1 C19 . . 39.69(14) ?
    C4 Fe1 C19 . . 130.26(13) ?
    C1 Fe1 C19 . . 119.82(13) ?
    C12 N1 C14 . . 108.1(3) ?
    C12 N1 C9 . . 125.6(3) ?
    C14 N1 C9 . . 126.3(3) ?
    C12 N2 C13 . . 108.4(3) ?
    C12 N2 C15 . . 125.2(3) ?
    C13 N2 C15 . . 126.3(3) ?
    C5 C1 C2 . . 106.6(3) ?
    C5 C1 C6 . . 127.6(3) ?
    C2 C1 C6 . . 125.7(3) ?
    C5 C1 Fe1 . . 69.36(17) ?
    C2 C1 Fe1 . . 69.07(17) ?
    C6 C1 Fe1 . . 128.30(19) ?
    C3 C2 C1 . . 108.0(3) ?
    C3 C2 Fe1 . . 69.55(18) ?
    C1 C2 Fe1 . . 69.54(17) ?
    C3 C2 H2 . . 126.0 ?
    C1 C2 H2 . . 126.0 ?
    Fe1 C2 H2 . . 126.5 ?
    C4 C3 C2 . . 108.2(3) ?
    C4 C3 Fe1 . . 69.73(17) ?
    C2 C3 Fe1 . . 69.60(17) ?
    C4 C3 H3 . . 126.0 ?
    C2 C3 H3 . . 125.9 ?
    Fe1 C3 H3 . . 126.4 ?
    C5 C4 C3 . . 107.9(3) ?
    C5 C4 Fe1 . . 69.68(17) ?
    C3 C4 Fe1 . . 69.48(17) ?
    C5 C4 H4 . . 126.1 ?
    C3 C4 H4 . . 126.0 ?
    Fe1 C4 H4 . . 126.4 ?
    C4 C5 C1 . . 109.4(3) ?
    C4 C5 Fe1 . . 69.87(17) ?
    C1 C5 Fe1 . . 69.85(16) ?
    C4 C5 H5 . . 125.3 ?
    C1 C5 H5 . . 125.3 ?
    Fe1 C5 H5 . . 126.6 ?
    C11 C6 C7 . . 117.7(3) ?
    C11 C6 C1 . . 121.3(3) ?
    C7 C6 C1 . . 121.0(2) ?
    C8 C7 C6 . . 121.4(3) ?
    C8 C7 H7 . . 119.3 ?
    C6 C7 H7 . . 119.3 ?
    C7 C8 C9 . . 119.3(3) ?
    C7 C8 H8 . . 120.4 ?
    C9 C8 H8 . . 120.4 ?
    C8 C9 C10 . . 120.9(3) ?
    C8 C9 N1 . . 119.7(3) ?
    C10 C9 N1 . . 119.4(3) ?
    C11 C10 C9 . . 119.2(3) ?
    C11 C10 H10 . . 120.4 ?
    C9 C10 H10 . . 120.4 ?
    C10 C11 C6 . . 121.5(3) ?
    C10 C11 H11A . . 119.3 ?
    C6 C11 H11A . . 119.3 ?
    N1 C12 N2 . . 109.0(3) ?
    N1 C12 H12A . . 125.5 ?
    N2 C12 H12A . . 125.5 ?
    C14 C13 N2 . . 107.8(3) ?
    C14 C13 H13 . . 126.1 ?
    N2 C13 H13 . . 126.1 ?
    C13 C14 N1 . . 106.7(3) ?
    C13 C14 H14 . . 126.7 ?
    N1 C14 H14 . . 126.7 ?
    N2 C15 H15A . . 109.5 ?
    N2 C15 H15B . . 109.5 ?
    H15A C15 H15B . . 109.5 ?
    N2 C15 H15C . . 109.5 ?
    H15A C15 H15C . . 109.5 ?
    H15B C15 H15C . . 109.5 ?
    C17 C16 C20 . . 108.1(3) ?
    C17 C16 Fe1 . . 70.3(2) ?
    C20 C16 Fe1 . . 69.78(19) ?
    C17 C16 H16 . . 125.9 ?
    C20 C16 H16 . . 125.9 ?
    Fe1 C16 H16 . . 125.5 ?
    C16 C17 C18 . . 107.7(4) ?
    C16 C17 Fe1 . . 69.4(2) ?
    C18 C17 Fe1 . . 69.8(2) ?
    C16 C17 H17 . . 126.2 ?
    C18 C17 H17 . . 126.1 ?
    Fe1 C17 H17 . . 126.2 ?
    C19 C18 C17 . . 108.2(4) ?
    C19 C18 Fe1 . . 70.5(2) ?
    C17 C18 Fe1 . . 69.6(2) ?
    C19 C18 H18 . . 125.9 ?
    C17 C18 H18 . . 125.9 ?
    Fe1 C18 H18 . . 125.6 ?
    C18 C19 C20 . . 108.5(3) ?
    C18 C19 Fe1 . . 69.76(19) ?
    C20 C19 Fe1 . . 69.10(18) ?
    C18 C19 H19 . . 125.8 ?
    C20 C19 H19 . . 125.7 ?
    Fe1 C19 H19 . . 126.9 ?
    C19 C20 C16 . . 107.5(3) ?
    C19 C20 Fe1 . . 70.61(19) ?
    C16 C20 Fe1 . . 69.39(19) ?
    C19 C20 H20 . . 126.3 ?
    C16 C20 H20 . . 126.3 ?
    Fe1 C20 H20 . . 125.3 ?
    H1A O1 H1B . . 108.3 ?
loop_
    _geom_torsion_atom_site_label_1
    _geom_torsion_atom_site_label_2
    _geom_torsion_atom_site_label_3
    _geom_torsion_atom_site_label_4
    _geom_torsion_site_symmetry_1
    _geom_torsion_site_symmetry_2
    _geom_torsion_site_symmetry_3
    _geom_torsion_site_symmetry_4
    _geom_torsion
    _geom_torsion_publ_flag
    C16 Fe1 C1 C5 . . . . 172.5(2) ?
    C20 Fe1 C1 C5 . . . . 131.22(19) ?
    C17 Fe1 C1 C5 . . . . -154.7(5) ?
    C3 Fe1 C1 C5 . . . . -80.54(19) ?
    C2 Fe1 C1 C5 . . . . -118.1(2) ?
    C18 Fe1 C1 C5 . . . . 54.2(4) ?
    C4 Fe1 C1 C5 . . . . -36.71(18) ?
    C19 Fe1 C1 C5 . . . . 88.6(2) ?
    C16 Fe1 C1 C2 . . . . -69.4(2) ?
    C20 Fe1 C1 C2 . . . . -110.69(19) ?
    C17 Fe1 C1 C2 . . . . -36.6(6) ?
    C3 Fe1 C1 C2 . . . . 37.55(18) ?
    C5 Fe1 C1 C2 . . . . 118.1(2) ?
    C18 Fe1 C1 C2 . . . . 172.2(3) ?
    C4 Fe1 C1 C2 . . . . 81.37(19) ?
    C19 Fe1 C1 C2 . . . . -153.36(18) ?
    C16 Fe1 C1 C6 . . . . 50.3(3) ?
    C20 Fe1 C1 C6 . . . . 9.0(3) ?
    C17 Fe1 C1 C6 . . . . 83.0(6) ?
    C3 Fe1 C1 C6 . . . . 157.2(3) ?
    C5 Fe1 C1 C6 . . . . -122.3(3) ?
    C2 Fe1 C1 C6 . . . . 119.7(3) ?
    C18 Fe1 C1 C6 . . . . -68.1(4) ?
    C4 Fe1 C1 C6 . . . . -159.0(3) ?
    C19 Fe1 C1 C6 . . . . -33.7(3) ?
    C5 C1 C2 C3 . . . . 0.4(3) ?
    C6 C1 C2 C3 . . . . 178.1(3) ?
    Fe1 C1 C2 C3 . . . . -59.1(2) ?
    C5 C1 C2 Fe1 . . . . 59.49(19) ?
    C6 C1 C2 Fe1 . . . . -122.8(3) ?
    C16 Fe1 C2 C3 . . . . -110.7(2) ?
    C20 Fe1 C2 C3 . . . . -153.3(2) ?
    C17 Fe1 C2 C3 . . . . -71.4(2) ?
    C5 Fe1 C2 C3 . . . . 81.2(2) ?
    C18 Fe1 C2 C3 . . . . -46.6(6) ?
    C4 Fe1 C2 C3 . . . . 37.61(19) ?
    C1 Fe1 C2 C3 . . . . 119.4(3) ?
    C19 Fe1 C2 C3 . . . . 176.4(3) ?
    C16 Fe1 C2 C1 . . . . 129.8(2) ?
    C20 Fe1 C2 C1 . . . . 87.3(2) ?
    C17 Fe1 C2 C1 . . . . 169.2(2) ?
    C3 Fe1 C2 C1 . . . . -119.4(3) ?
    C5 Fe1 C2 C1 . . . . -38.24(17) ?
    C18 Fe1 C2 C1 . . . . -166.0(5) ?
    C4 Fe1 C2 C1 . . . . -81.81(18) ?
    C19 Fe1 C2 C1 . . . . 57.0(3) ?
    C1 C2 C3 C4 . . . . -0.2(3) ?
    Fe1 C2 C3 C4 . . . . -59.3(2) ?
    C1 C2 C3 Fe1 . . . . 59.1(2) ?
    C16 Fe1 C3 C4 . . . . -155.3(2) ?
    C20 Fe1 C3 C4 . . . . 172.7(3) ?
    C17 Fe1 C3 C4 . . . . -113.2(2) ?
    C5 Fe1 C3 C4 . . . . 37.54(19) ?
    C2 Fe1 C3 C4 . . . . 119.5(3) ?
    C18 Fe1 C3 C4 . . . . -74.2(3) ?
    C1 Fe1 C3 C4 . . . . 81.4(2) ?
    C19 Fe1 C3 C4 . . . . -53.2(6) ?
    C16 Fe1 C3 C2 . . . . 85.2(2) ?
    C20 Fe1 C3 C2 . . . . 53.2(4) ?
    C17 Fe1 C3 C2 . . . . 127.3(2) ?
    C5 Fe1 C3 C2 . . . . -81.93(19) ?
    C18 Fe1 C3 C2 . . . . 166.3(2) ?
    C4 Fe1 C3 C2 . . . . -119.5(3) ?
    C1 Fe1 C3 C2 . . . . -38.03(17) ?
    C19 Fe1 C3 C2 . . . . -172.7(5) ?
    C2 C3 C4 C5 . . . . -0.1(3) ?
    Fe1 C3 C4 C5 . . . . -59.3(2) ?
    C2 C3 C4 Fe1 . . . . 59.2(2) ?
    C16 Fe1 C4 C5 . . . . 167.4(3) ?
    C20 Fe1 C4 C5 . . . . -42.3(8) ?
    C17 Fe1 C4 C5 . . . . -157.5(2) ?
    C3 Fe1 C4 C5 . . . . 119.2(3) ?
    C2 Fe1 C4 C5 . . . . 81.6(2) ?
    C18 Fe1 C4 C5 . . . . -114.1(2) ?
    C1 Fe1 C4 C5 . . . . 37.02(18) ?
    C19 Fe1 C4 C5 . . . . -74.8(2) ?
    C16 Fe1 C4 C3 . . . . 48.1(4) ?
    C20 Fe1 C4 C3 . . . . -161.6(7) ?
    C17 Fe1 C4 C3 . . . . 83.3(2) ?
    C5 Fe1 C4 C3 . . . . -119.2(3) ?
    C2 Fe1 C4 C3 . . . . -37.66(18) ?
    C18 Fe1 C4 C3 . . . . 126.7(2) ?
    C1 Fe1 C4 C3 . . . . -82.2(2) ?
    C19 Fe1 C4 C3 . . . . 166.0(2) ?
    C3 C4 C5 C1 . . . . 0.4(3) ?
    Fe1 C4 C5 C1 . . . . -58.8(2) ?
    C3 C4 C5 Fe1 . . . . 59.2(2) ?
    C2 C1 C5 C4 . . . . -0.5(3) ?
    C6 C1 C5 C4 . . . . -178.1(3) ?
    Fe1 C1 C5 C4 . . . . 58.8(2) ?
    C2 C1 C5 Fe1 . . . . -59.30(19) ?
    C6 C1 C5 Fe1 . . . . 123.1(3) ?
    C16 Fe1 C5 C4 . . . . -149.1(6) ?
    C20 Fe1 C5 C4 . . . . 169.7(2) ?
    C17 Fe1 C5 C4 . . . . 46.1(4) ?
    C3 Fe1 C5 C4 . . . . -37.85(19) ?
    C2 Fe1 C5 C4 . . . . -81.9(2) ?
    C18 Fe1 C5 C4 . . . . 84.6(2) ?
    C1 Fe1 C5 C4 . . . . -120.7(3) ?
    C19 Fe1 C5 C4 . . . . 127.8(2) ?
    C16 Fe1 C5 C1 . . . . -28.4(7) ?
    C20 Fe1 C5 C1 . . . . -69.6(2) ?
    C17 Fe1 C5 C1 . . . . 166.8(3) ?
    C3 Fe1 C5 C1 . . . . 82.85(19) ?
    C2 Fe1 C5 C1 . . . . 38.79(17) ?
    C18 Fe1 C5 C1 . . . . -154.69(19) ?
    C4 Fe1 C5 C1 . . . . 120.7(3) ?
    C19 Fe1 C5 C1 . . . . -111.49(19) ?
    C5 C1 C6 C11 . . . . 16.5(4) ?
    C2 C1 C6 C11 . . . . -160.7(3) ?
    Fe1 C1 C6 C11 . . . . 108.9(3) ?
    C5 C1 C6 C7 . . . . -166.6(3) ?
    C2 C1 C6 C7 . . . . 16.2(4) ?
    Fe1 C1 C6 C7 . . . . -74.2(4) ?
    C11 C6 C7 C8 . . . . -0.1(4) ?
    C1 C6 C7 C8 . . . . -177.1(3) ?
    C6 C7 C8 C9 . . . . 0.9(5) ?
    C7 C8 C9 C10 . . . . -0.8(4) ?
    C7 C8 C9 N1 . . . . 179.2(3) ?
    C12 N1 C9 C8 . . . . -49.9(4) ?
    C14 N1 C9 C8 . . . . 131.7(3) ?
    C12 N1 C9 C10 . . . . 130.1(3) ?
    C14 N1 C9 C10 . . . . -48.3(4) ?
    C8 C9 C10 C11 . . . . 0.0(4) ?
    N1 C9 C10 C11 . . . . 180.0(3) ?
    C9 C10 C11 C6 . . . . 0.8(4) ?
    C7 C6 C11 C10 . . . . -0.8(4) ?
    C1 C6 C11 C10 . . . . 176.2(3) ?
    C14 N1 C12 N2 . . . . -0.4(3) ?
    C9 N1 C12 N2 . . . . -179.1(2) ?
    C13 N2 C12 N1 . . . . 0.7(4) ?
    C15 N2 C12 N1 . . . . 176.4(3) ?
    C12 N2 C13 C14 . . . . -0.6(4) ?
    C15 N2 C13 C14 . . . . -176.3(3) ?
    N2 C13 C14 N1 . . . . 0.3(4) ?
    C12 N1 C14 C13 . . . . 0.1(4) ?
    C9 N1 C14 C13 . . . . 178.7(3) ?
    C20 Fe1 C16 C17 . . . . -118.9(3) ?
    C3 Fe1 C16 C17 . . . . 84.9(3) ?
    C5 Fe1 C16 C17 . . . . -169.0(6) ?
    C2 Fe1 C16 C17 . . . . 127.7(2) ?
    C18 Fe1 C16 C17 . . . . -37.9(2) ?
    C4 Fe1 C16 C17 . . . . 52.3(4) ?
    C1 Fe1 C16 C17 . . . . 167.8(2) ?
    C19 Fe1 C16 C17 . . . . -80.9(3) ?
    C17 Fe1 C16 C20 . . . . 118.9(3) ?
    C3 Fe1 C16 C20 . . . . -156.1(2) ?
    C5 Fe1 C16 C20 . . . . -50.1(8) ?
    C2 Fe1 C16 C20 . . . . -113.4(2) ?
    C18 Fe1 C16 C20 . . . . 81.0(2) ?
    C4 Fe1 C16 C20 . . . . 171.2(3) ?
    C1 Fe1 C16 C20 . . . . -73.3(3) ?
    C19 Fe1 C16 C20 . . . . 38.0(2) ?
    C20 C16 C17 C18 . . . . -0.2(4) ?
    Fe1 C16 C17 C18 . . . . 59.6(2) ?
    C20 C16 C17 Fe1 . . . . -59.8(2) ?
    C20 Fe1 C17 C16 . . . . 38.1(2) ?
    C3 Fe1 C17 C16 . . . . -110.8(2) ?
    C5 Fe1 C17 C16 . . . . 175.0(3) ?
    C2 Fe1 C17 C16 . . . . -70.6(3) ?
    C18 Fe1 C17 C16 . . . . 118.9(3) ?
    C4 Fe1 C17 C16 . . . . -153.3(2) ?
    C1 Fe1 C17 C16 . . . . -41.3(7) ?
    C19 Fe1 C17 C16 . . . . 81.7(2) ?
    C16 Fe1 C17 C18 . . . . -118.9(3) ?
    C20 Fe1 C17 C18 . . . . -80.8(2) ?
    C3 Fe1 C17 C18 . . . . 130.3(2) ?
    C5 Fe1 C17 C18 . . . . 56.1(4) ?
    C2 Fe1 C17 C18 . . . . 170.5(2) ?
    C4 Fe1 C17 C18 . . . . 87.8(2) ?
    C1 Fe1 C17 C18 . . . . -160.2(5) ?
    C19 Fe1 C17 C18 . . . . -37.2(2) ?
    C16 C17 C18 C19 . . . . 0.9(4) ?
    Fe1 C17 C18 C19 . . . . 60.2(2) ?
    C16 C17 C18 Fe1 . . . . -59.3(3) ?
    C16 Fe1 C18 C19 . . . . -81.4(2) ?
    C20 Fe1 C18 C19 . . . . -37.2(2) ?
    C17 Fe1 C18 C19 . . . . -119.1(3) ?
    C3 Fe1 C18 C19 . . . . 172.6(2) ?
    C5 Fe1 C18 C19 . . . . 87.8(2) ?
    C2 Fe1 C18 C19 . . . . -150.3(5) ?
    C4 Fe1 C18 C19 . . . . 130.9(2) ?
    C1 Fe1 C18 C19 . . . . 50.1(4) ?
    C16 Fe1 C18 C17 . . . . 37.6(2) ?
    C20 Fe1 C18 C17 . . . . 81.9(2) ?
    C3 Fe1 C18 C17 . . . . -68.4(3) ?
    C5 Fe1 C18 C17 . . . . -153.2(2) ?
    C2 Fe1 C18 C17 . . . . -31.2(7) ?
    C4 Fe1 C18 C17 . . . . -110.1(2) ?
    C1 Fe1 C18 C17 . . . . 169.2(3) ?
    C19 Fe1 C18 C17 . . . . 119.1(3) ?
    C17 C18 C19 C20 . . . . -1.2(4) ?
    Fe1 C18 C19 C20 . . . . 58.4(2) ?
    C17 C18 C19 Fe1 . . . . -59.6(2) ?
    C16 Fe1 C19 C18 . . . . 81.7(3) ?
    C20 Fe1 C19 C18 . . . . 120.2(3) ?
    C17 Fe1 C19 C18 . . . . 38.0(2) ?
    C3 Fe1 C19 C18 . . . . -26.2(7) ?
    C5 Fe1 C19 C18 . . . . -111.7(2) ?
    C2 Fe1 C19 C18 . . . . 164.2(3) ?
    C4 Fe1 C19 C18 . . . . -69.5(3) ?
    C1 Fe1 C19 C18 . . . . -156.1(2) ?
    C16 Fe1 C19 C20 . . . . -38.5(2) ?
    C17 Fe1 C19 C20 . . . . -82.2(2) ?
    C3 Fe1 C19 C20 . . . . -146.3(5) ?
    C5 Fe1 C19 C20 . . . . 128.2(2) ?
    C2 Fe1 C19 C20 . . . . 44.0(4) ?
    C18 Fe1 C19 C20 . . . . -120.2(3) ?
    C4 Fe1 C19 C20 . . . . 170.4(2) ?
    C1 Fe1 C19 C20 . . . . 83.7(2) ?
    C18 C19 C20 C16 . . . . 1.1(4) ?
    Fe1 C19 C20 C16 . . . . 59.9(2) ?
    C18 C19 C20 Fe1 . . . . -58.8(2) ?
    C17 C16 C20 C19 . . . . -0.5(4) ?
    Fe1 C16 C20 C19 . . . . -60.7(2) ?
    C17 C16 C20 Fe1 . . . . 60.1(2) ?
    C16 Fe1 C20 C19 . . . . 118.2(3) ?
    C17 Fe1 C20 C19 . . . . 80.6(2) ?
    C3 Fe1 C20 C19 . . . . 165.1(3) ?
    C5 Fe1 C20 C19 . . . . -74.4(3) ?
    C2 Fe1 C20 C19 . . . . -158.7(2) ?
    C18 Fe1 C20 C19 . . . . 36.6(2) ?
    C4 Fe1 C20 C19 . . . . -39.3(8) ?
    C1 Fe1 C20 C19 . . . . -114.6(2) ?
    C17 Fe1 C20 C16 . . . . -37.6(2) ?
    C3 Fe1 C20 C16 . . . . 47.0(4) ?
    C5 Fe1 C20 C16 . . . . 167.5(2) ?
    C2 Fe1 C20 C16 . . . . 83.1(3) ?
    C18 Fe1 C20 C16 . . . . -81.5(3) ?
    C4 Fe1 C20 C16 . . . . -157.5(7) ?
    C1 Fe1 C20 C16 . . . . 127.3(2) ?
    C19 Fe1 C20 C16 . . . . -118.2(3) ?
loop_
    _geom_hbond_atom_site_label_D
    _geom_hbond_atom_site_label_H
    _geom_hbond_atom_site_label_A
    _geom_hbond_site_symmetry_A
    _geom_hbond_distance_DH
    _geom_hbond_distance_HA
    _geom_hbond_distance_DA
    _geom_hbond_angle_DHA
    _geom_hbond_publ_flag
    O1 H1A I1 . 0.84 2.74 3.575(3) 176.0 yes
    O1 H1B I1 3_575 0.84 2.78 3.616(3) 176.0 yes
    C12 H12A O1 . 0.95 2.39 3.277(4) 155.7 yes
    C13 H13 I1 4_575 0.95 3.01 3.931(3) 163.2 yes
data_global
_journal_date_recd_electronic     2009-11-23
_journal_date_accepted     2009-11-27
_journal_name_full     'Acta Crystallographica, Section E'
_journal_year     2010
_journal_volume     66
_journal_issue      1
_journal_page_first     m49
_journal_page_last     m49
_journal_paper_category     QM
_journal_coeditor_code     NG2694
_publ_contact_author_name     'Douglas Onyancha'
_publ_contact_author_address
;
Department of Chemistry, Nelson Mandela Metropolitan University,
6031 Port Elizabeth, South Africa
;
_publ_contact_author_email     'douglasokerio.onyancha@nmmu.ac.za'
_publ_contact_author_fax     '+27 41 504 4236'
_publ_contact_author_phone     '+27 41 504 2102'
_publ_section_title
;
1-(4-Ferrocenylphenyl)-3-methylimidazolium iodide monohydrate
;
loop_
    _publ_author_name
    _publ_author_address
    'Onyancha, Douglas'
;
Department of Chemistry, Nelson Mandela Metropolitan University,
6031 Port Elizabeth, South Africa
;
    'McCleland, Cedric'
;
Department of Chemistry, Nelson Mandela Metropolitan University,
6031 Port Elizabeth, South Africa
;
    'Gerber, Thomas'
;
Department of Chemistry, Nelson Mandela Metropolitan University,
6031 Port Elizabeth, South Africa
;
    'Hosten, Eric'
;
Department of Chemistry, Nelson Mandela Metropolitan University,
6031 Port Elizabeth, South Africa
;
    'Mayer, Peter'
;
Department of Chemistry, Ludwig-Maximilians University, D-81377 M\"unchen,
Germany
;
