# Supplementary material for: 1-(4-Ferrocenylphen­yl)-3-methyl­imidazolium iodide monohydrate
Source: Acta Crystallogr Sect E Struct Rep Online. 2009 Dec 12;66(Pt 1):m49. doi: 10.1107/S1600536809051216 (PMC2980222; doi:10.1107/S1600536809051216)
Supplement: Supplementary file 2 [file e-66-00m49-Isup2.hkl]

# 
# h,k,l, Fc-squared, Fo-squared, sigma(Fo-squared) and status flag 
# 
data_I
_shelx_title ' I         P 21/c       R = 0.03' 
_shelx_refln_list_code          4 
_shelx_F_calc_maximum      343.42 
_exptl_crystal_F_000       967.85 
_reflns_d_resolution_high  0.8007 
 
loop_ 
 _symmetry_equiv_pos_as_xyz 
 'x, y, z' 
 '-x, y+1/2, -z+1/2' 
 '-x, -y, -z' 
 'x, -y-1/2, z-1/2' 
 
_cell_length_a    17.3871 
_cell_length_b     7.3397 
_cell_length_c    16.9445 
_cell_angle_alpha  90.000 
_cell_angle_beta  117.299 
_cell_angle_gamma  90.000 
 
_shelx_F_squared_multiplier     1.000 
 
loop_ 
 _refln_index_h 
 _refln_index_k 
 _refln_index_l 
 _refln_F_squared_calc 
 _refln_F_squared_meas 
 _refln_F_squared_sigma 
 _refln_observed_status 
   4   0   0   113823.61   105143.48   1014.01 o 
   5   0   0    21849.02    23965.18    169.40 o 
   6   0   0     4198.50     5133.57     97.85 o 
   7   0   0       25.23       16.71     14.23 o 
   8   0   0    13851.35    13833.04    156.64 o 
   9   0   0    10875.62    11404.48    153.33 o 
  10   0   0      819.03      807.03     32.49 o 
  11   0   0     2973.87     2640.66    332.85 o 
  12   0   0     7707.03     7438.65    621.54 o 
  13   0   0    12225.98    13291.08    278.26 o 
  14   0   0     2126.93     2504.13    135.42 o 
  15   0   0     1631.85     1671.98    128.95 o 
  16   0   0      281.73      348.85     79.21 o 
  17   0   0     3253.90     3714.13    186.23 o 
  18   0   0      913.08     1128.87    123.19 o 
  19   0   0     1361.11     1500.97    142.49 o 
   3   1   0    22451.17    25896.58    524.16 o 
   4   1   0     5474.59     5932.59    484.20 o 
   5   1   0    10648.70    10228.73    971.23 o 
   6   1   0     3243.94     3162.21     61.93 o 
   7   1   0    11522.03    10541.63    179.82 o 
   8   1   0    16159.84    17366.49    922.27 o 
   9   1   0     4317.96     4245.97    178.25 o 
  10   1   0     2960.40     2871.79    148.50 o 
  11   1   0     3867.29     3592.58    214.55 o 
  12   1   0     8799.92     9311.81    170.76 o 
  13   1   0        4.25       18.77     26.44 o 
  14   1   0      140.93      139.25     51.65 o 
  15   1   0      738.59      814.21     69.35 o 
  16   1   0     4431.04     4816.25    137.56 o 
  17   1   0       64.82       95.18     52.12 o 
  18   1   0        9.77       14.44     61.63 o 
  19   1   0       59.69       94.03     58.33 o 
   0   2   0    39372.50    41713.36    675.18 o 
   1   2   0    14062.68    15157.41    136.30 o 
   2   2   0     2877.51     3232.40     47.08 o 
   3   2   0     4376.39     4916.58     50.31 o 
   4   2   0    17585.97    18686.51    332.75 o 
   5   2   0    10511.51    11236.57    412.43 o 
   6   2   0      520.39      483.65     23.26 o 
   7   2   0        5.54       12.64     10.23 o 
   8   2   0     3894.10     3596.64    165.99 o 
   9   2   0     7625.32     7093.71    118.08 o 
  10   2   0      899.98      892.72     47.81 o 
  11   2   0      577.80      584.76     34.03 o 
  12   2   0     3521.08     3586.22    144.90 o 
  13   2   0     2711.45     2760.52     90.09 o 
  14   2   0     1489.10     1345.40     80.65 o 
  15   2   0     1040.00     1080.83     76.00 o 
  16   2   0      359.50      373.37     62.40 o 
  17   2   0     1054.11     1264.90     87.26 o 
  18   2   0      557.29      647.73     70.66 o 
   1   3   0     1815.21     1915.10     25.77 o 
   2   3   0     6571.79     6672.61    121.25 o 
   3   3   0     5489.72     6192.23    123.52 o 
   4   3   0        7.32       18.25      9.14 o 
   5   3   0        1.84       18.57      9.96 o 
   6   3   0     3957.55     3887.35    183.78 o 
   7   3   0     1725.04     1660.96     95.85 o 
   8   3   0      485.31      478.07     23.98 o 
   9   3   0      271.87      276.06     29.92 o 
  10   3   0     2218.48     2330.28    117.58 o 
  11   3   0      232.18      244.06     28.61 o 
  12   3   0      934.68      920.55     67.84 o 
  13   3   0      315.63      282.40     33.81 o 
  14   3   0      617.28      548.25     54.09 o 
  15   3   0       56.84       10.40     34.02 o 
  16   3   0      449.65      415.96     66.31 o 
  17   3   0      209.11      191.33     56.53 o 
  18   3   0       11.91       54.10     55.67 o 
   0   4   0     6298.28     6091.68     90.73 o 
   1   4   0        2.96       25.91      7.93 o 
   2   4   0       42.84       61.87     10.25 o 
   3   4   0      879.35      913.75     17.73 o 
   4   4   0     1307.54     1205.98     24.70 o 
   5   4   0      112.13      150.57     12.37 o 
   6   4   0      866.33      943.62     30.25 o 
   7   4   0     1948.02     1887.83     90.67 o 
   8   4   0      416.81      378.04     28.15 o 
   9   4   0      350.83      387.29     31.76 o 
  10   4   0      669.82      703.27     52.50 o 
  11   4   0      858.58      825.31     49.67 o 
  12   4   0      819.95      757.81     39.10 o 
  13   4   0       43.77       55.96     28.82 o 
  14   4   0      158.46      125.13     37.84 o 
  15   4   0      248.01      215.53     42.56 o 
  16   4   0       57.73      114.34     55.41 o 
  17   4   0       54.03       55.96     58.07 o 
   1   5   0      340.71      269.27     13.95 o 
   2   5   0     1542.98     1642.13     24.88 o 
   3   5   0     1107.52     1034.23     44.58 o 
   4   5   0      185.04      185.99     14.47 o 
   5   5   0     1552.44     1452.77     31.18 o 
   6   5   0      138.91      165.10     17.33 o 
   7   5   0      718.77      694.25     28.48 o 
   8   5   0     1180.87     1166.01     47.91 o 
   9   5   0      965.74      946.40     41.83 o 
  10   5   0       25.14       39.62     28.42 o 
  11   5   0      126.13      109.79     33.92 o 
  12   5   0      637.05      730.55     47.09 o 
  13   5   0       89.63       62.17     35.35 o 
  14   5   0       10.04       -1.04     36.60 o 
  15   5   0       38.44        8.71     41.82 o 
  16   5   0      753.09      707.91     71.97 o 
   0   6   0    12354.81    12027.06    355.68 o 
   1   6   0      939.09      878.85     30.90 o 
   2   6   0      157.38      154.28     21.76 o 
   3   6   0      100.66       94.21     23.95 o 
   4   6   0     4369.73     4026.33     84.20 o 
   5   6   0     1127.65     1044.24     60.80 o 
   6   6   0        5.46       31.52     20.75 o 
   7   6   0      369.30      359.48     28.69 o 
   8   6   0     1743.57     1854.05     65.01 o 
   9   6   0      846.72      811.98     39.77 o 
  10   6   0       28.58       36.55     28.66 o 
  11   6   0     1045.46      934.84     48.63 o 
  12   6   0     1768.59     1661.15     73.58 o 
  13   6   0      872.11      818.17     62.10 o 
  14   6   0      102.50       78.67     46.02 o 
   1   7   0      345.68      324.75     46.48 o 
   2   7   0     1628.69     1779.48     73.73 o 
   3   7   0     1617.71     1556.10     83.65 o 
   4   7   0      380.01      366.66     48.93 o 
   5   7   0     1149.47     1219.03     82.18 o 
   6   7   0      267.83      315.32     55.20 o 
   7   7   0     1841.99     1872.06     94.82 o 
   8   7   0     1869.42     1868.28     97.71 o 
   9   7   0     1079.19     1075.82     83.55 o 
  10   7   0        8.64       14.52     47.32 o 
  11   7   0      837.04      913.50     82.88 o 
  12   7   0     1095.06     1114.94     72.90 o 
   0   8   0     4212.97     4461.32    192.34 o 
   1   8   0      423.02      426.06     68.79 o 
   2   8   0       66.16       47.21     45.89 o 
   3   8   0      401.91      410.32     58.08 o 
   4   8   0     1129.83     1354.25     93.41 o 
   5   8   0     1166.54     1208.25     75.92 o 
   6   8   0      659.56      578.15     59.89 o 
   7   8   0      345.77      373.53     61.89 o 
   8   8   0      602.31      624.17     67.44 o 
   9   8   0      593.65      626.44     67.81 o 
   1   9   0      121.44      118.80     66.40 o 
   2   9   0     1688.64     1902.90    106.05 o 
   3   9   0      498.05      519.41    101.56 o 
 -19   1   1      390.14      386.29     70.41 o 
 -18   1   1       61.86       54.54     56.32 o 
 -17   1   1      173.74      210.98     57.43 o 
 -16   1   1      979.01      951.93     78.31 o 
 -15   1   1     1338.53     1424.23     66.91 o 
 -14   1   1       77.55       64.73     25.23 o 
 -13   1   1        1.43       15.38     25.33 o 
 -12   1   1     5417.15     5247.12    241.85 o 
 -11   1   1      455.52      422.15     29.94 o 
 -10   1   1     2036.69     2178.80     62.54 o 
  -9   1   1       16.56       22.19      9.42 o 
  -8   1   1     9674.85     9937.42    135.52 o 
  -7   1   1      795.08      773.35     33.82 o 
  -6   1   1     2064.70     2062.19     38.81 o 
  -5   1   1     1833.84     1950.03     29.63 o 
  -4   1   1    10136.03    10734.10    230.07 o 
  -3   1   1       72.53       73.10      8.73 o 
   2   1   1     8130.54     8464.02    228.18 o 
   3   1   1        8.96       13.56      7.76 o 
   4   1   1     4185.87     4160.55     55.31 o 
   5   1   1     5621.65     5501.45    134.58 o 
   6   1   1       68.97       91.74     16.85 o 
   7   1   1     1368.95     1449.14     48.43 o 
   8   1   1     2241.57     2290.35     75.59 o 
   9   1   1     6196.76     5512.82    235.72 o 
  10   1   1      179.16      173.29     26.03 o 
  11   1   1      178.24      149.89     26.05 o 
  12   1   1      589.84      523.40     35.74 o 
  13   1   1     2250.46     2303.86     91.21 o 
  14   1   1      204.47      214.89     55.53 o 
  15   1   1        0.45       -1.31     48.87 o 
  16   1   1      297.31      354.44     62.52 o 
  17   1   1      538.75      685.32     74.46 o 
  18   1   1       40.83       15.74     54.71 o 
 -19   2   1     1192.02     1383.79    137.93 o 
 -18   2   1       20.01       46.97     55.97 o 
 -17   2   1      167.14      233.91     63.21 o 
 -16   2   1      803.96      869.61     83.71 o 
 -15   2   1     3469.49     3530.28    149.75 o 
 -14   2   1       40.99       43.49     27.81 o 
 -13   2   1     2195.59     2090.91     87.68 o 
 -12   2   1     1493.84     1482.69     88.85 o 
 -11   2   1     5220.06     4728.63    153.22 o 
 -10   2   1        2.41       -2.23     25.51 o 
  -9   2   1      532.44      370.92     29.14 o 
  -8   2   1        0.54       22.39     19.14 o 
  -7   2   1    14644.75    13649.69    601.65 o 
  -6   2   1     2709.88     2819.53    268.32 o 
  -5   2   1     4208.05     4337.25     55.96 o 
  -4   2   1     4881.66     4833.29     52.70 o 
  -3   2   1     9488.49     9632.07    166.03 o 
  -2   2   1    13251.98    14307.13    251.63 o 
  -1   2   1    45418.01    45969.39    515.35 o 
   0   2   1    21800.29    21677.92    198.83 o 
   1   2   1     1171.72     1008.77     14.16 o 
   2   2   1     8178.17     8367.72    145.05 o 
   3   2   1     3208.21     3281.66    113.20 o 
   4   2   1    16321.81    16646.71    327.09 o 
   5   2   1     2239.41     2134.70     71.14 o 
   6   2   1     4336.45     4503.88     86.82 o 
   7   2   1       28.07       35.53     17.68 o 
   8   2   1    11316.36    11687.36    176.89 o 
   9   2   1      241.29      255.92     26.24 o 
  10   2   1     2496.51     2228.95     72.75 o 
  11   2   1       12.18       22.18     28.67 o 
  12   2   1     8171.64     7375.12    423.93 o 
  13   2   1     1088.24      979.13     56.31 o 
  14   2   1     1573.55     1617.27     88.76 o 
  15   2   1       22.55       -7.90     48.26 o 
  16   2   1     1713.92     1824.86     96.37 o 
  17   2   1     1038.63     1132.64     82.41 o 
  18   2   1      125.44      140.37     56.78 o 
 -18   3   1      647.40      687.70     74.30 o 
 -17   3   1      377.59      342.92     74.36 o 
 -16   3   1     2462.40     2625.11     89.16 o 
 -15   3   1     1008.60      974.39     48.21 o 
 -14   3   1     2819.08     2779.79    129.12 o 
 -13   3   1      241.09      247.11     36.64 o 
 -12   3   1     6212.53     6058.23    331.20 o 
 -11   3   1      109.40      109.20     29.74 o 
 -10   3   1     4567.57     3791.74    114.80 o 
  -9   3   1     1847.43     1852.99     74.61 o 
  -8   3   1    22107.17    19784.56   1183.59 o 
  -7   3   1     1590.13     1557.86    122.38 o 
  -6   3   1     5247.23     5157.28    139.55 o 
  -5   3   1      881.12      899.14     43.28 o 
  -4   3   1    30911.07    32082.24    854.62 o 
  -3   3   1     3786.50     3743.32     77.03 o 
  -2   3   1     4343.15     4293.82    118.23 o 
  -1   3   1      625.62      684.64     22.56 o 
   0   3   1    12718.05    12023.45    153.08 o 
   1   3   1     5587.77     5015.90    118.03 o 
   2   3   1     2453.98     2259.23     39.05 o 
   3   3   1     1374.24     1407.31     19.89 o 
   4   3   1    17597.88    17501.05    337.19 o 
   5   3   1    27045.36    26059.41    693.36 o 
   6   3   1       16.63       48.99     19.48 o 
   7   3   1     1688.68     1755.23     88.97 o 
   8   3   1     1364.42     1453.42     67.32 o 
   9   3   1    20305.05    21925.90    205.36 o 
  10   3   1     3515.46     3568.92     88.29 o 
  11   3   1      212.31      155.41     33.11 o 
  12   3   1      583.38      526.65     54.00 o 
  13   3   1     4692.50     4170.58    111.73 o 
  14   3   1      625.34      533.21     44.17 o 
  15   3   1      594.03      561.73     66.05 o 
  16   3   1      418.83      434.39     66.51 o 
  17   3   1     1601.04     1642.30     97.12 o 
 -17   4   1        1.83      -10.40     48.45 o 
 -16   4   1      807.39      714.15     55.31 o 
 -15   4   1     4147.41     3681.34    117.35 o 
 -14   4   1      719.06      671.33     43.98 o 
 -13   4   1      614.79      574.29     42.98 o 
 -12   4   1     1670.35     1586.33     62.75 o 
 -11   4   1     5074.95     4774.69    168.32 o 
 -10   4   1     2484.80     2414.07     96.87 o 
  -9   4   1      248.42      197.05     26.16 o 
  -8   4   1      113.73       99.21     23.73 o 
  -7   4   1    12330.58    12658.98    151.77 o 
  -6   4   1     8504.51     8945.77     79.35 o 
  -5   4   1     1535.56     1440.52     35.00 o 
  -4   4   1     4160.84     4189.55     67.40 o 
  -3   4   1    17246.99    17176.97    442.93 o 
  -2   4   1    16729.04    16845.94    349.38 o 
  -1   4   1    10393.61    10724.20    221.29 o 
   0   4   1    14661.71    14239.64    180.51 o 
   1   4   1     4500.30     4140.31     63.92 o 
   2   4   1    16459.15    16405.40    296.41 o 
   3   4   1     4908.14     4748.43    114.12 o 
   4   4   1     9800.28     9394.52    211.77 o 
   5   4   1     1214.03     1054.74     32.28 o 
   6   4   1     4331.48     4164.96    158.44 o 
   7   4   1     4959.78     5289.29     83.44 o 
   8   4   1     7594.28     7919.71    135.40 o 
   9   4   1      177.94      195.74     24.86 o 
  10   4   1      500.52      473.71     36.70 o 
  11   4   1     3209.86     3352.63    112.94 o 
  12   4   1     6369.98     6496.29    204.55 o 
  13   4   1      726.38      698.76     51.15 o 
  14   4   1      486.39      413.91     46.14 o 
  15   4   1      313.41      280.11     43.10 o 
  16   4   1     2045.73     2182.60    171.49 o 
 -16   5   1      404.18      454.61     56.11 o 
 -15   5   1       91.24       42.75     36.06 o 
 -14   5   1     1309.20     1231.80     58.49 o 
 -13   5   1      959.60      831.16     57.70 o 
 -12   5   1     1483.30     1320.65    129.01 o 
 -11   5   1       84.19       93.12     39.90 o 
 -10   5   1     1127.83     1009.69     78.43 o 
  -9   5   1     3292.40     3126.68    129.96 o 
  -8   5   1     4226.85     4249.13     76.18 o 
  -7   5   1      990.63     1042.85     30.07 o 
  -6   5   1      119.69       96.29     15.71 o 
  -5   5   1     3619.50     3691.02     50.38 o 
  -4   5   1     7783.39     7733.49    189.64 o 
  -3   5   1     3406.84     3237.61    102.93 o 
  -2   5   1      117.27      112.30     12.70 o 
  -1   5   1     1713.72     1693.79     29.07 o 
   0   5   1     4776.04     4944.68     68.62 o 
   1   5   1     6089.00     6003.53    113.17 o 
   2   5   1      758.21      756.01     18.98 o 
   3   5   1       15.99       16.69      6.52 o 
   4   5   1     5537.18     5031.23    208.92 o 
   5   5   1     5729.15     5569.04    150.81 o 
   6   5   1     2521.19     2439.60     59.57 o 
   7   5   1      148.66      124.64     26.94 o 
   8   5   1     1835.42     1918.42     68.51 o 
   9   5   1     2534.89     2503.75    116.98 o 
  10   5   1     4068.79     4205.10     78.06 o 
  11   5   1      110.67      101.60     29.14 o 
  12   5   1       60.10       90.21     30.87 o 
  13   5   1      675.17      719.87     43.51 o 
  14   5   1      949.36      931.66    102.07 o 
  15   5   1      704.24      541.29     67.84 o 
 -15   6   1      479.19      396.55     69.10 o 
 -14   6   1     1153.05     1070.07     69.69 o 
 -13   6   1       18.78      -38.02     55.53 o 
 -12   6   1     1017.62      907.07     70.73 o 
 -11   6   1      278.19      315.91     47.20 o 
 -10   6   1     2988.24     3196.48     84.30 o 
  -9   6   1      421.22      394.65     38.64 o 
  -8   6   1     1092.89     1078.42     83.61 o 
  -7   6   1      923.93      885.04     46.18 o 
  -6   6   1     3269.83     3085.22    148.72 o 
  -5   6   1     1643.96     1811.32     83.28 o 
  -4   6   1      314.20      294.49     43.05 o 
  -3   6   1     1546.71     1380.76     73.01 o 
  -2   6   1     3111.28     3015.29     60.10 o 
  -1   6   1     2940.78     3051.77     73.87 o 
   0   6   1        2.93       -1.35     32.02 o 
   1   6   1      584.07      454.00     38.19 o 
   2   6   1     3274.10     3140.74     68.09 o 
   3   6   1     3205.22     3148.71     89.34 o 
   4   6   1      489.21      431.44     34.94 o 
   5   6   1        0.13       10.01     20.49 o 
   6   6   1     1599.48     1566.72     55.14 o 
   7   6   1     3275.75     3222.11    111.31 o 
   8   6   1     1151.56     1095.72     45.70 o 
   9   6   1       72.35       44.37     26.71 o 
  10   6   1      226.07      208.69     33.67 o 
  11   6   1     1191.48     1200.44     53.99 o 
  12   6   1     1419.24     1325.81     59.00 o 
  13   6   1      192.84      166.25     39.67 o 
  14   6   1       42.18       31.84     48.85 o 
 -12   7   1        1.85        5.49     47.49 o 
 -11   7   1       15.99       17.80     45.83 o 
 -10   7   1        2.69      -29.53     48.00 o 
  -9   7   1     1614.96     1750.34    169.63 o 
  -8   7   1       90.43       81.74     45.26 o 
  -7   7   1      121.28      120.96     44.83 o 
  -6   7   1      595.53      633.68     59.11 o 
  -5   7   1     3315.93     3278.03    109.48 o 
  -4   7   1       32.82       14.49     42.17 o 
  -3   7   1      119.13       71.25     46.74 o 
  -2   7   1     2024.27     2052.38     92.74 o 
  -1   7   1     1309.55     1324.93     64.79 o 
   0   7   1     1041.69      947.45     57.82 o 
   1   7   1      208.35      150.74     36.93 o 
   2   7   1     2173.85     2140.78     65.64 o 
   3   7   1      447.41      486.16     52.49 o 
   4   7   1      562.25      547.93     53.33 o 
   5   7   1       23.80       28.62     46.75 o 
   6   7   1     2082.75     2219.58    101.81 o 
   7   7   1      130.83      107.21     46.05 o 
   8   7   1      449.75      475.85     85.42 o 
   9   7   1      100.10      137.49     50.59 o 
  10   7   1      936.03      809.49     64.78 o 
  11   7   1        0.09       -8.43     48.98 o 
  -9   8   1        9.11       -6.63     48.34 o 
  -8   8   1      307.37      275.70     56.89 o 
  -7   8   1      526.49      604.04     65.77 o 
  -6   8   1     1066.20     1141.39    129.24 o 
  -5   8   1        0.62        1.43     49.28 o 
  -4   8   1      720.80      720.41     65.62 o 
  -3   8   1      984.51     1021.91     71.25 o 
  -2   8   1      870.65      760.18     63.89 o 
  -1   8   1       62.05        7.58     45.77 o 
   0   8   1     1093.89     1107.02     67.19 o 
   1   8   1      466.76      496.28     69.82 o 
   2   8   1       42.51        6.58     55.98 o 
   3   8   1      942.53     1012.19    210.73 o 
   4   8   1      727.86      718.87     76.16 o 
   5   8   1       89.19      122.28     55.99 o 
   6   8   1      102.46       76.84     50.18 o 
   7   8   1     1300.16     1351.51    116.00 o 
   8   8   1      120.44      109.38     53.37 o 
  -3   9   1        3.58       11.59     56.75 o 
  -2   9   1      255.48      257.79     77.81 o 
  -1   9   1      168.29      165.98     72.38 o 
   0   9   1        5.87      -22.86     68.46 o 
   1   9   1      235.70      276.79     72.77 o 
   2   9   1      279.72      344.26     68.29 o 
 -20   0   2     1166.29     1542.79    149.80 o 
 -19   0   2        1.19      -64.23     92.99 o 
 -18   0   2     2238.22     2234.37    149.44 o 
 -17   0   2     1057.49     1254.46    117.08 o 
 -16   0   2     3257.42     3486.68    213.07 o 
 -15   0   2      284.30      267.07     58.59 o 
 -14   0   2     3981.57     4616.19    126.46 o 
 -13   0   2     2926.04     3420.35    144.82 o 
 -12   0   2     8253.10     9355.37    163.54 o 
 -11   0   2     6122.66     6483.34    183.47 o 
 -10   0   2    22067.27    23504.97    315.05 o 
  -9   0   2     4809.48     4541.37    133.14 o 
  -8   0   2    12153.60    11474.58    186.71 o 
  -7   0   2    33792.75    33479.07    285.09 o 
  -6   0   2     6346.58     6462.26    132.84 o 
  -5   0   2     4589.70     4839.75     57.62 o 
  -4   0   2    13511.08    14004.26    357.25 o 
   2   0   2     5205.82     5742.64    168.92 o 
   3   0   2     4583.07     4906.82    153.80 o 
   4   0   2     2919.50     3513.47    341.84 o 
   5   0   2    55539.43    58297.59   3889.27 o 
   6   0   2     5407.72     5867.49    144.16 o 
   7   0   2      232.95      219.66     51.77 o 
   8   0   2        2.23       42.90     48.77 o 
   9   0   2    20963.60    20539.59    301.27 o 
  10   0   2     8907.14     8888.72    210.55 o 
  11   0   2       82.55      139.85     66.03 o 
  12   0   2     1033.99     1015.27     96.71 o 
  13   0   2     5240.74     5284.60    186.95 o 
  14   0   2     8243.65     8697.94    243.87 o 
  15   0   2      178.37      354.72     83.77 o 
  16   0   2      904.97      945.88    109.89 o 
  17   0   2      498.04      504.28    105.58 o 
  18   0   2     2481.26     2987.08    181.55 o 
 -20   1   2      380.18      439.70     75.60 o 
 -19   1   2     2083.77     2395.18    156.51 o 
 -18   1   2      362.99      318.48     62.86 o 
 -17   1   2       80.47       87.95     48.65 o 
 -16   1   2      119.42      136.69     44.46 o 
 -15   1   2     5236.04     5549.68    115.47 o 
 -14   1   2     2226.46     2317.40     73.24 o 
 -13   1   2      203.80      205.45     29.45 o 
 -12   1   2      632.57      563.96     34.95 o 
 -11   1   2    13502.13    14883.60    197.31 o 
 -10   1   2    10904.94    10339.92    559.24 o 
  -9   1   2     4167.80     4211.72    172.38 o 
  -8   1   2     5537.88     5149.59    216.01 o 
  -7   1   2    11150.20    11624.08    140.45 o 
  -6   1   2    22710.59    23875.24    530.70 o 
  -5   1   2     7767.37     8947.80    105.46 o 
  -4   1   2    10356.48    10806.18    238.49 o 
  -3   1   2     2760.42     3402.40     53.49 o 
   1   1   2      110.74      137.58      6.38 o 
   2   1   2    49159.02    54554.97    952.21 o 
   3   1   2    10785.56    12227.13    382.28 o 
   4   1   2    21342.26    22220.20    494.97 o 
   5   1   2     4290.71     4077.38     72.86 o 
   6   1   2     2367.09     1820.39     81.67 o 
   7   1   2     9995.35    10043.99    246.95 o 
   8   1   2    14757.41    13761.43    487.79 o 
   9   1   2     8123.33     7040.81    208.28 o 
  10   1   2      456.09      413.70     31.06 o 
  11   1   2      588.20      548.09     34.99 o 
  12   1   2     3539.01     3566.68    107.83 o 
  13   1   2     2914.48     3235.80    164.24 o 
  14   1   2        1.06       62.91     50.06 o 
  15   1   2      329.03      378.10     58.15 o 
  16   1   2      894.91      912.06     72.55 o 
  17   1   2     2527.55     2804.12    116.98 o 
  18   1   2       87.06      134.41     57.24 o 
 -19   2   2        7.99       14.65     58.84 o 
 -18   2   2     1100.47     1086.82     86.67 o 
 -17   2   2      223.77      257.97     50.09 o 
 -16   2   2     2019.62     2137.13     81.34 o 
 -15   2   2      231.73      188.88     32.88 o 
 -14   2   2     1729.51     1976.20    196.17 o 
 -13   2   2     1004.41     1044.87     50.98 o 
 -12   2   2     5686.16     5421.57    155.97 o 
 -11   2   2      876.17      795.35     37.47 o 
 -10   2   2     3314.00     3411.21     75.51 o 
  -9   2   2      696.67      706.65     33.77 o 
  -8   2   2    12290.25    13303.11    158.93 o 
  -7   2   2     8998.79     9208.24    179.92 o 
  -6   2   2      320.36      372.47     21.71 o 
  -5   2   2     8053.91     9030.68    205.02 o 
  -4   2   2     2030.31     2315.83     50.21 o 
  -3   2   2    16101.68    17298.48    333.18 o 
  -2   2   2    26023.84    28816.89    445.94 o 
  -1   2   2    14438.98    15938.74    194.54 o 
   0   2   2     4198.75     4861.99     62.38 o 
   1   2   2    20046.83    22404.41    349.79 o 
   2   2   2     8065.74     8681.88    127.22 o 
   3   2   2      635.25      697.56     24.28 o 
   4   2   2     1097.71     1204.56     49.57 o 
   5   2   2    16629.83    16942.32    558.00 o 
   6   2   2     8006.27     8042.79    309.62 o 
   7   2   2       27.18       48.26     21.77 o 
   8   2   2      433.35      491.52     36.87 o 
   9   2   2     2513.59     2585.65     97.37 o 
  10   2   2     7036.79     6598.33    386.06 o 
  11   2   2     1075.38      977.75     46.87 o 
  12   2   2       32.04       59.71     29.47 o 
  13   2   2     1033.04     1044.37     58.90 o 
  14   2   2     2863.89     2882.14    173.53 o 
  15   2   2      549.27      587.41     87.24 o 
  16   2   2      271.01      315.04     65.87 o 
  17   2   2      208.67      254.69     57.61 o 
 -19   3   2      114.38       95.47     62.48 o 
 -18   3   2       36.63       38.62     43.59 o 
 -17   3   2        2.34       15.02     42.57 o 
 -16   3   2      146.77      131.27     32.05 o 
 -15   3   2      766.58      744.28     61.95 o 
 -14   3   2      749.44      648.95     47.21 o 
 -13   3   2      160.53      159.78     34.40 o 
 -12   3   2       92.59       74.24     30.14 o 
 -11   3   2      892.61      857.94     40.61 o 
 -10   3   2     2098.66     1934.76     73.59 o 
  -9   3   2      334.68      291.68     30.01 o 
  -8   3   2      619.13      660.77     30.95 o 
  -7   3   2     1073.11     1207.97     37.33 o 
  -6   3   2     1732.45     1818.27     49.90 o 
  -5   3   2     2896.46     3226.15     71.90 o 
  -4   3   2       56.79       67.62     13.41 o 
  -3   3   2       59.34      102.26      8.75 o 
  -2   3   2     2894.94     3231.51     88.14 o 
  -1   3   2     4019.75     4098.50    136.84 o 
   0   3   2       59.26       87.61     13.74 o 
   1   3   2       16.34       39.45     11.87 o 
   2   3   2      276.87      331.57     17.22 o 
   3   3   2     5609.01     5910.17     66.54 o 
   4   3   2      875.17      878.51     19.14 o 
   5   3   2       37.37       55.32     12.47 o 
   6   3   2      125.92      159.23     23.60 o 
   7   3   2     3155.56     3207.37    153.81 o 
   8   3   2      665.27      765.47     45.49 o 
   9   3   2       92.22       86.83     29.48 o 
  10   3   2        0.15       14.89     28.11 o 
  11   3   2     1418.90     1346.76     96.59 o 
  12   3   2      432.26      396.64     48.83 o 
  13   3   2      127.05      115.54     33.67 o 
  14   3   2       98.07       82.96     50.77 o 
  15   3   2      269.48      253.81     59.23 o 
  16   3   2      253.80      224.90     58.85 o 
  17   3   2      103.47       43.99     59.94 o 
 -18   4   2      117.40      122.91     56.54 o 
 -17   4   2      322.22      374.06     46.47 o 
 -16   4   2        9.55       18.24     32.70 o 
 -15   4   2       30.29       30.47     34.68 o 
 -14   4   2      162.64      156.77     36.72 o 
 -13   4   2      104.95      101.21     32.11 o 
 -12   4   2       27.98       49.23     29.62 o 
 -11   4   2        1.33       33.57     27.55 o 
 -10   4   2     1413.73     1414.93     60.41 o 
  -9   4   2      419.91      499.12     36.79 o 
  -8   4   2      131.57      186.08     25.40 o 
  -7   4   2      725.42      735.42     34.34 o 
  -6   4   2     3960.08     4204.24     59.22 o 
  -5   4   2      649.39      799.58     22.36 o 
  -4   4   2     2579.32     2782.07     40.92 o 
  -3   4   2     2949.99     2955.73     45.47 o 
  -2   4   2     1201.06     1143.82     29.44 o 
  -1   4   2      148.36      214.99     17.83 o 
   0   4   2     4147.86     4342.07     94.75 o 
   1   4   2     2406.51     2215.89     41.70 o 
   2   4   2      945.41      989.44     19.44 o 
   3   4   2      807.67      763.59     24.21 o 
   4   4   2     2408.86     2623.47     72.14 o 
   5   4   2      612.26      492.61     27.26 o 
   6   4   2      135.30      173.89     22.15 o 
   7   4   2     2087.54     2091.95     59.86 o 
   8   4   2      584.25      681.46     36.45 o 
   9   4   2      106.88      102.62     28.03 o 
  10   4   2       22.49       29.99     29.54 o 
  11   4   2      627.06      624.08     43.07 o 
  12   4   2      246.78      231.93     39.19 o 
  13   4   2      221.15      160.77     38.30 o 
  14   4   2       13.13      -11.96     36.00 o 
  15   4   2      446.34      420.44     64.49 o 
  16   4   2       76.86      119.61     58.35 o 
 -16   5   2      118.80      109.83     44.92 o 
 -15   5   2      464.38      497.95     65.89 o 
 -14   5   2      138.20       84.39     42.19 o 
 -13   5   2      592.05      573.90     55.83 o 
 -12   5   2      862.14     1014.44     59.48 o 
 -11   5   2      351.36      343.89     46.87 o 
 -10   5   2     1503.60     1438.69     47.86 o 
  -9   5   2        2.27       26.74     20.46 o 
  -8   5   2     1721.88     1923.51     39.37 o 
  -7   5   2      576.69      583.61     24.17 o 
  -6   5   2     1147.65     1051.86     27.89 o 
  -5   5   2       47.94       67.35     13.79 o 
  -4   5   2     2380.33     2353.36     39.70 o 
  -3   5   2      826.33      719.35     35.26 o 
  -2   5   2     2942.28     2552.66     86.75 o 
  -1   5   2     1773.54     1696.07    101.38 o 
   0   5   2      827.04      768.04     19.33 o 
   1   5   2      173.55      155.04     13.22 o 
   2   5   2     1589.73     1284.80     31.91 o 
   3   5   2      172.46      186.39     20.30 o 
   4   5   2      917.22      840.81     25.39 o 
   5   5   2     1157.30     1133.31     31.06 o 
   6   5   2      819.07      742.07     34.68 o 
   7   5   2        4.16       32.76     21.54 o 
   8   5   2      268.45      293.59     28.18 o 
   9   5   2     3899.44     4019.04    104.53 o 
  10   5   2     1276.12     1224.01     45.30 o 
  11   5   2      315.97      254.34     30.79 o 
  12   5   2       36.78       36.17     34.42 o 
  13   5   2      936.13      902.69     59.00 o 
  14   5   2      176.01      131.84     67.36 o 
  15   5   2        1.06       -2.12     64.62 o 
 -15   6   2      137.56      129.46     60.91 o 
 -14   6   2      456.59      446.64     54.89 o 
 -13   6   2      145.80      126.57     42.74 o 
 -12   6   2      831.88      907.80     58.34 o 
 -11   6   2      690.70      759.99     45.71 o 
 -10   6   2     1977.61     1794.14     58.87 o 
  -9   6   2       89.78      167.35     43.73 o 
  -8   6   2      932.12     1008.66     74.01 o 
  -7   6   2     3029.19     3070.75    114.98 o 
  -6   6   2      667.69      704.69     62.29 o 
  -5   6   2      248.43      254.20     46.32 o 
  -4   6   2      729.87      769.54     48.20 o 
  -3   6   2     3856.93     3796.11     97.76 o 
  -2   6   2      914.75      841.18     37.24 o 
  -1   6   2       15.24       23.33     24.50 o 
   0   6   2      833.19      761.27     51.80 o 
   1   6   2     5462.15     5852.20    124.65 o 
   2   6   2      289.81      284.01     26.76 o 
   3   6   2       44.87       34.55     23.13 o 
   4   6   2       13.08       25.96     22.71 o 
   5   6   2     4839.36     4710.13    131.08 o 
   6   6   2      984.84      985.07     42.21 o 
   7   6   2      826.71      856.10     41.55 o 
   8   6   2      480.42      485.76     34.76 o 
   9   6   2     1639.01     1639.41     77.56 o 
  10   6   2     1933.97     1883.33     62.03 o 
  11   6   2       74.28       72.59     33.76 o 
  12   6   2      372.94      318.20     42.28 o 
  13   6   2      697.60      607.55     59.07 o 
 -13   7   2       54.63       34.55     50.56 o 
 -12   7   2       32.70       61.29     46.60 o 
 -11   7   2     1571.01     1618.88     98.50 o 
 -10   7   2     1075.74     1031.14     67.60 o 
  -9   7   2      316.38      341.18     51.50 o 
  -8   7   2      128.81      114.06     46.68 o 
  -7   7   2     1091.95     1081.67     77.66 o 
  -6   7   2     1812.50     1942.30     93.95 o 
  -5   7   2      538.34      623.92     59.74 o 
  -4   7   2      761.31      811.93     58.66 o 
  -3   7   2      530.54      492.99     54.79 o 
  -2   7   2     3643.63     3798.02    114.30 o 
  -1   7   2       63.88       66.33     39.30 o 
   0   7   2     2179.65     2309.37    116.90 o 
   1   7   2      141.10      137.53     43.74 o 
   2   7   2     2583.20     2543.78    101.58 o 
   3   7   2      463.79      460.87     46.07 o 
   4   7   2     1931.40     1934.93     90.09 o 
   5   7   2      373.90      389.69     54.47 o 
   6   7   2      781.65      762.01     65.26 o 
   7   7   2      798.68      968.54     81.01 o 
   8   7   2      995.51     1154.98     85.33 o 
   9   7   2     1130.00     1086.72     70.10 o 
  10   7   2      432.62      427.82     77.80 o 
  11   7   2       29.80        8.42     63.05 o 
 -10   8   2       30.36        9.04     50.51 o 
  -9   8   2      716.46      634.88     61.84 o 
  -8   8   2      889.60      967.42     84.92 o 
  -7   8   2      730.36      801.14     67.69 o 
  -6   8   2       99.17       91.50     52.01 o 
  -5   8   2      541.18      471.29     61.87 o 
  -4   8   2     2374.41     2325.46    107.23 o 
  -3   8   2      812.40      799.09     64.10 o 
  -2   8   2      651.92      613.16     61.33 o 
  -1   8   2       13.41        1.31     47.32 o 
   0   8   2     2468.22     2461.24     84.74 o 
   1   8   2     1644.01     1665.03     89.80 o 
   2   8   2      616.10      582.03     74.68 o 
   3   8   2       81.97       55.22     59.59 o 
   4   8   2      842.53     1004.43     86.85 o 
   5   8   2     1414.46     1410.30     91.85 o 
   6   8   2      782.78      863.28     84.18 o 
   7   8   2      165.30      146.24     67.06 o 
   8   8   2       28.08        8.78     68.10 o 
  -4   9   2        7.82       59.44     95.03 o 
  -3   9   2      188.19      169.24     51.64 o 
  -2   9   2      278.80      350.62     57.10 o 
  -1   9   2      826.91      935.32     81.04 o 
   0   9   2      378.58      398.99     80.46 o 
   1   9   2       95.45       73.54     73.62 o 
   2   9   2       49.08       47.40     67.08 o 
 -20   1   3        0.18        2.56     54.64 o 
 -19   1   3       82.01      101.83     51.71 o 
 -18   1   3      303.22      326.60     55.44 o 
 -17   1   3      145.94      167.80     45.50 o 
 -16   1   3       97.32      126.31     39.15 o 
 -15   1   3      158.82      157.71     32.06 o 
 -14   1   3      904.36      970.95     59.51 o 
 -13   1   3      127.49       98.18     37.51 o 
 -12   1   3      108.68       99.50     36.83 o 
 -11   1   3     1450.48     1286.82     42.01 o 
 -10   1   3      306.61      310.69     18.97 o 
  -9   1   3     1157.15      983.48     29.49 o 
  -8   1   3       37.82       37.24     13.10 o 
  -7   1   3     1338.09     1237.09     35.70 o 
  -6   1   3      226.16      221.00     21.55 o 
  -5   1   3     1977.21     2153.73     49.77 o 
  -4   1   3      669.87      751.85     14.90 o 
  -3   1   3    27647.99    28434.41    508.57 o 
  -2   1   3     3473.30     3443.89     29.80 o 
  -1   1   3    11475.43    11638.59    137.23 o 
   0   1   3      985.37      921.33     10.67 o 
   1   1   3     8079.63     8379.20    118.04 o 
   2   1   3     7783.96     8171.37    113.54 o 
   3   1   3      382.22      376.41     19.67 o 
   4   1   3       24.52       34.58     23.17 o 
   5   1   3       10.72       11.58     16.96 o 
   6   1   3     3907.80     3535.66    103.36 o 
   7   1   3        4.61       17.68     12.39 o 
   8   1   3      258.20      257.64     15.98 o 
   9   1   3       94.77       69.86     10.30 o 
  10   1   3     2780.85     2701.59     93.69 o 
  11   1   3       29.68       52.29     46.53 o 
  12   1   3      181.77      185.75     49.40 o 
  13   1   3      659.23      633.74     65.05 o 
  14   1   3     1189.58     1220.67     79.86 o 
  15   1   3      157.43      198.80     58.05 o 
  16   1   3        0.17       -5.78     52.90 o 
  17   1   3       79.67       33.42     53.85 o 
 -20   2   3       16.61      -14.07     66.61 o 
 -19   2   3      932.61      994.90     69.72 o 
 -18   2   3     2022.28     2208.61     87.39 o 
 -17   2   3      251.98      229.00     52.44 o 
 -16   2   3      132.03      106.00     36.27 o 
 -15   2   3     1193.91     1171.09     56.41 o 
 -14   2   3    10102.04    10105.91    354.90 o 
 -13   2   3        8.21        8.81     29.07 o 
 -12   2   3      496.10      465.40     29.97 o 
 -11   2   3     2434.38     2674.41     77.59 o 
 -10   2   3    18584.63    18389.49    329.01 o 
  -9   2   3      729.38      770.73     34.52 o 
  -8   2   3     1626.80     1682.81     41.02 o 
  -7   2   3     1108.33     1291.26     45.41 o 
  -6   2   3    15081.65    15415.46    442.68 o 
  -5   2   3     8923.98     9663.25    192.76 o 
  -4   2   3     7040.96     7201.04    187.07 o 
  -3   2   3      329.04      402.02     15.30 o 
  -2   2   3     2436.97     2093.00     23.32 o 
  -1   2   3    16278.80    15994.72    395.39 o 
   0   2   3    19088.10    18519.81    835.15 o 
   1   2   3    10106.11     9894.44    285.18 o 
   2   2   3    10356.65    11016.88    220.92 o 
   3   2   3    11434.14    12195.67     95.05 o 
   4   2   3     2041.04     2051.15     53.90 o 
   5   2   3    13506.22    13719.83    304.75 o 
   6   2   3     2992.13     3245.72    142.15 o 
   7   2   3    10199.03     8579.08    439.33 o 
   8   2   3     1115.46     1168.02     81.13 o 
   9   2   3     5305.27     5243.04    289.59 o 
  10   2   3      226.61      198.57     46.00 o 
  11   2   3     5142.03     5260.68    128.73 o 
  12   2   3     1388.06     1233.17     93.71 o 
  13   2   3     4152.66     3925.53    129.90 o 
  14   2   3      875.85      940.45     74.19 o 
  15   2   3      886.28     1019.62     78.53 o 
  16   2   3      100.55      165.98     62.97 o 
  17   2   3     1263.20     1385.03     94.56 o 
 -19   3   3      285.94      276.73     49.50 o 
 -18   3   3     1104.04     1095.30     83.29 o 
 -17   3   3     1735.48     1854.02     68.13 o 
 -16   3   3        3.65       15.78     34.22 o 
 -15   3   3     1935.85     1989.59     71.12 o 
 -14   3   3     2184.74     1829.16     77.89 o 
 -13   3   3     2770.55     2680.49    117.59 o 
 -12   3   3      573.29      560.97     36.84 o 
 -11   3   3     6697.01     6515.37    122.17 o 
 -10   3   3      325.03      336.90     27.22 o 
  -9   3   3     4207.11     3971.07     98.21 o 
  -8   3   3       68.14      129.52     23.08 o 
  -7   3   3    12399.85    12322.36    276.50 o 
  -6   3   3     4375.67     4698.15    129.03 o 
  -5   3   3    13241.54    13777.64    130.20 o 
  -4   3   3      539.52      540.41     21.65 o 
  -3   3   3    14282.24    13408.74    320.48 o 
  -2   3   3     6190.85     5739.07    105.20 o 
  -1   3   3    12324.76    12214.21    376.71 o 
   0   3   3     4326.29     4944.57    188.03 o 
   1   3   3     6943.30     6593.84    128.92 o 
   2   3   3    31563.36    30655.02    181.54 o 
   3   3   3     2245.62     2251.69     67.96 o 
   4   3   3      757.98      687.94     16.80 o 
   5   3   3     2456.44     2406.47     46.28 o 
   6   3   3    20685.79    20224.47    754.01 o 
   7   3   3       74.19       65.35     25.42 o 
   8   3   3     2179.59     2324.69     65.56 o 
   9   3   3      996.93      850.52     77.83 o 
  10   3   3     5741.98     5861.32    276.17 o 
  11   3   3       77.41       83.94     44.50 o 
  12   3   3       41.94       34.56     45.89 o 
  13   3   3       31.97        8.62     48.75 o 
  14   3   3     2992.20     3085.62    314.81 o 
  15   3   3      789.10      769.85    158.01 o 
  16   3   3       16.93        9.51     50.77 o 
 -18   4   3     1010.52     1089.13     89.86 o 
 -17   4   3       11.21       29.27     39.98 o 
 -16   4   3        1.95       29.84     37.76 o 
 -15   4   3     1417.53     1260.55     56.18 o 
 -14   4   3     6930.19     6241.24    136.31 o 
 -13   4   3      547.89      486.05     39.11 o 
 -12   4   3       30.85       31.05     27.42 o 
 -11   4   3     1314.07     1229.48     62.11 o 
 -10   4   3    13320.37    13460.95    389.44 o 
  -9   4   3     2438.92     2533.22     69.17 o 
  -8   4   3      406.97      398.98     28.01 o 
  -7   4   3      388.44      388.09     24.75 o 
  -6   4   3    23665.92    24443.59    172.06 o 
  -5   4   3     2900.84     2727.89     34.29 o 
  -4   4   3     4149.09     4103.36     63.23 o 
  -3   4   3     3166.06     3027.94     50.33 o 
  -2   4   3    20247.28    20942.40    172.90 o 
  -1   4   3    13505.10    12693.55    387.25 o 
   0   4   3     7225.84     7644.93    110.74 o 
   1   4   3     6385.57     6497.41    111.69 o 
   2   4   3     7782.69     8262.96    182.71 o 
   3   4   3     9129.66     9305.73    226.05 o 
   4   4   3     5111.65     5437.31    101.29 o 
   5   4   3     6702.54     6380.70    103.82 o 
   6   4   3     1620.25     1589.75     53.56 o 
   7   4   3     8473.37     8149.58    287.50 o 
   8   4   3     2445.66     2371.33     56.46 o 
   9   4   3     2924.28     2824.65    100.32 o 
  10   4   3     1203.32     1084.26     49.60 o 
  11   4   3     4841.13     4928.67    272.69 o 
  12   4   3     2198.88     2330.54     94.84 o 
  13   4   3     2974.75     3063.52    110.52 o 
  14   4   3      990.19      930.06     76.53 o 
  15   4   3      553.58      602.65     67.67 o 
 -17   5   3     1351.88     1238.66     85.50 o 
 -16   5   3     1054.62      921.41     65.43 o 
 -15   5   3       13.64       18.76     43.92 o 
 -14   5   3      240.59      171.15     44.84 o 
 -13   5   3      887.84      785.17     60.64 o 
 -12   5   3     4281.65     3887.27    201.21 o 
 -11   5   3     1330.00     1407.46     79.05 o 
 -10   5   3       29.27       40.42     25.59 o 
  -9   5   3     1309.06     1306.06     42.03 o 
  -8   5   3     3472.79     3390.69     48.86 o 
  -7   5   3     5260.94     5144.98     90.09 o 
  -6   5   3     1187.97     1186.01     35.38 o 
  -5   5   3     1920.11     1705.70     82.02 o 
  -4   5   3     2055.92     1981.93     37.06 o 
  -3   5   3     7800.43     7925.91    159.91 o 
  -2   5   3     2729.39     2554.61     42.76 o 
  -1   5   3      555.80      486.45     17.31 o 
   0   5   3     2799.25     3021.23     84.67 o 
   1   5   3     4345.35     3814.90    184.55 o 
   2   5   3     8471.23     9018.72    139.05 o 
   3   5   3      277.39      264.07     15.31 o 
   4   5   3      386.13      423.41     19.86 o 
   5   5   3     3691.33     3777.12     51.26 o 
   6   5   3     5589.66     5195.94    167.02 o 
   7   5   3      982.43      831.20     34.01 o 
   8   5   3      289.04      241.81     28.76 o 
   9   5   3     2465.72     2518.56     76.46 o 
  10   5   3     2350.41     2449.89     88.00 o 
  11   5   3      855.79      842.12     61.59 o 
  12   5   3      108.40       38.58     47.68 o 
  13   5   3      174.46      193.94     59.95 o 
  14   5   3     1116.59     1262.29     96.83 o 
 -15   6   3      349.01      251.43     64.93 o 
 -14   6   3      533.20      476.01     71.36 o 
 -13   6   3      185.81      202.25     47.26 o 
 -12   6   3       46.98       68.21     43.88 o 
 -11   6   3     1324.27     1269.81    104.80 o 
 -10   6   3      776.24      733.03     57.25 o 
  -9   6   3      805.36      915.81     68.94 o 
  -8   6   3      669.37      638.24     64.18 o 
  -7   6   3     2056.38     2113.55    244.29 o 
  -6   6   3      492.96      453.38     32.77 o 
  -5   6   3     4044.59     4039.38     73.41 o 
  -4   6   3     1660.70     1634.42     64.07 o 
  -3   6   3     1814.38     1797.97     77.13 o 
  -2   6   3      346.31      317.59     32.16 o 
  -1   6   3     4991.67     4983.27     83.54 o 
   0   6   3     2879.56     2954.09     95.26 o 
   1   6   3       20.62       22.87     24.65 o 
   2   6   3      685.32      614.20     34.89 o 
   3   6   3     2510.45     2497.76     83.72 o 
   4   6   3     2348.42     2328.23     68.75 o 
   5   6   3      382.86      372.50     33.07 o 
   6   6   3      108.96       79.92     28.74 o 
   7   6   3      419.18      417.14     37.23 o 
   8   6   3     2745.98     2603.81     95.05 o 
   9   6   3      294.79      299.82     41.64 o 
  10   6   3        0.25        1.04     36.69 o 
  11   6   3        4.66      -11.22     46.17 o 
  12   6   3     1154.80     1056.16     67.79 o 
 -13   7   3       87.42       32.72     47.06 o 
 -12   7   3     1855.39     1852.18    118.40 o 
 -11   7   3       38.32       54.99     41.75 o 
 -10   7   3       21.56        4.92     45.05 o 
  -9   7   3        8.77       16.64     43.83 o 
  -8   7   3     3236.73     3232.92    159.56 o 
  -7   7   3       44.21       70.22     43.39 o 
  -6   7   3       27.80       14.84     46.32 o 
  -5   7   3      562.31      582.07     58.94 o 
  -4   7   3     2440.93     2540.07     96.58 o 
  -3   7   3      316.93      344.71     47.24 o 
  -2   7   3       34.42       -8.01     41.84 o 
  -1   7   3     1207.12     1181.15     63.80 o 
   0   7   3     1110.09     1101.53     58.93 o 
   1   7   3      585.93      564.00     50.49 o 
   2   7   3        0.03        8.37     38.40 o 
   3   7   3     1343.77     1216.70     59.72 o 
   4   7   3      732.53      811.18     85.74 o 
   5   7   3     1246.65     1352.62     89.76 o 
   6   7   3       16.38       18.59     53.08 o 
   7   7   3     1090.21     1168.73     86.98 o 
   8   7   3       47.59       82.59     58.91 o 
   9   7   3      876.84      907.85     81.17 o 
  10   7   3       54.08       31.01     74.65 o 
 -10   8   3      300.54      358.78     58.34 o 
  -9   8   3      433.55      455.56     60.64 o 
  -8   8   3        3.72       41.87     49.52 o 
  -7   8   3      522.89      530.47     63.93 o 
  -6   8   3      534.77      609.75     60.77 o 
  -5   8   3      330.28      328.31     54.03 o 
  -4   8   3      234.46      209.12     47.09 o 
  -3   8   3     1356.48     1195.57     85.42 o 
  -2   8   3       78.31       68.26     48.25 o 
  -1   8   3        0.77       -1.78     42.05 o 
   0   8   3      351.36      276.65     49.62 o 
   1   8   3      756.48      664.96     58.90 o 
   2   8   3       46.39       47.57     40.34 o 
   3   8   3        1.75      -12.47     57.62 o 
   4   8   3      501.01      525.33     78.79 o 
   5   8   3      267.31      254.45     65.16 o 
   6   8   3      175.71      178.71     62.58 o 
   7   8   3        1.01      -30.64     62.27 o 
  -3   9   3      529.14      590.36     64.48 o 
  -2   9   3       47.93        8.69     52.48 o 
  -1   9   3      233.72      253.27     55.71 o 
   0   9   3       31.84       21.97     47.81 o 
 -20   0   4      315.82      440.28     91.80 o 
 -19   0   4      616.01      709.63     71.35 o 
 -18   0   4       28.52       27.44     53.02 o 
 -17   0   4     3135.85     3666.45    129.95 o 
 -16   0   4     1762.61     1886.22    101.09 o 
 -15   0   4     3130.83     3124.05    158.19 o 
 -14   0   4     5045.25     4634.13    181.31 o 
 -13   0   4     9163.72     8617.53    217.51 o 
 -12   0   4     3254.59     2827.21    122.59 o 
 -11   0   4     4335.30     3856.14    130.98 o 
 -10   0   4    14259.11    13816.57    220.50 o 
  -9   0   4    13057.11    14126.35    206.96 o 
  -8   0   4    11789.39    12048.85    465.75 o 
  -7   0   4     9088.30     9005.54     94.06 o 
  -6   0   4    29914.22    30135.53    981.99 o 
  -5   0   4     4657.21     5232.85    140.66 o 
  -4   0   4     7075.92     7990.55    258.65 o 
  -3   0   4      794.06      620.46     20.26 o 
  -2   0   4   117939.23   118568.80    827.00 o 
  -1   0   4      936.95      868.10     22.23 o 
   0   0   4     2937.55     3237.74     67.18 o 
   1   0   4      137.82      145.38     13.82 o 
   2   0   4    32145.78    29907.10    635.80 o 
   3   0   4     6606.77     6283.13     77.50 o 
   4   0   4      250.66      220.86     21.03 o 
   5   0   4     8464.03    10180.64    864.99 o 
   6   0   4    19383.17    18565.64   1883.67 o 
   7   0   4     5706.45     5057.03    504.16 o 
   8   0   4      209.47      290.97     70.22 o 
   9   0   4       19.48       78.61     64.35 o 
  10   0   4    14515.72    13763.96    282.34 o 
  11   0   4     8541.73     8322.37    231.05 o 
  12   0   4     1454.20     1097.59    108.69 o 
  13   0   4      588.48      533.52     83.89 o 
  14   0   4     1545.69     1563.28    124.75 o 
  15   0   4     4239.13     4222.84    194.26 o 
  16   0   4      210.63      202.17     84.37 o 
  17   0   4      286.58      233.20     84.01 o 
 -20   1   4      526.39      569.42     61.46 o 
 -19   1   4      530.93      578.09     61.98 o 
 -18   1   4     3194.42     3684.01     95.22 o 
 -17   1   4      272.92      317.99     54.22 o 
 -16   1   4      561.26      559.86     57.35 o 
 -15   1   4     2325.37     2416.73    113.68 o 
 -14   1   4     5937.53     5991.09    377.89 o 
 -13   1   4     2854.98     2636.32    119.78 o 
 -12   1   4      465.75      475.72     22.47 o 
 -11   1   4      224.74      235.07     19.70 o 
 -10   1   4    14062.72    12848.04    115.90 o 
  -9   1   4    11474.35    10957.83    447.77 o 
  -8   1   4      330.65      439.42     23.03 o 
  -7   1   4      223.32      170.33     18.12 o 
  -6   1   4    12633.69    13974.53    107.75 o 
  -5   1   4    42252.79    46828.84    164.94 o 
  -4   1   4    19997.89    21858.03    110.87 o 
  -3   1   4     5984.75     7745.92     33.20 o 
  -2   1   4     5870.42     7065.63    103.08 o 
  -1   1   4    50501.87    52807.08    470.73 o 
   0   1   4    18586.12    20147.13    274.44 o 
   1   1   4     7042.27     7078.91     86.66 o 
   2   1   4        0.07       18.85     12.92 o 
   3   1   4    30132.81    31347.07   1420.43 o 
   4   1   4     4207.49     4053.75    110.70 o 
   5   1   4    10355.40     9897.81    423.17 o 
   6   1   4     1656.73     1578.54     87.09 o 
   7   1   4     9688.13     8588.81     88.88 o 
   8   1   4     3338.36     3136.82    127.38 o 
   9   1   4     5133.15     5118.93    466.83 o 
  10   1   4     1809.52     1737.22    107.43 o 
  11   1   4     3498.88     3340.19    109.14 o 
  12   1   4     1180.35     1083.95     76.10 o 
  13   1   4     1518.95     1439.71    102.10 o 
  14   1   4     2658.42     2661.80    109.71 o 
  15   1   4      200.20      262.42     58.35 o 
  16   1   4      641.39      643.76     78.71 o 
 -20   2   4      161.37      122.19     50.63 o 
 -19   2   4      359.81      404.45     60.56 o 
 -18   2   4        0.94       11.10     46.32 o 
 -17   2   4     2083.93     2046.02    221.34 o 
 -16   2   4      833.00      841.83     47.85 o 
 -15   2   4      541.54      503.33     40.96 o 
 -14   2   4     2100.14     2259.06     94.76 o 
 -13   2   4     3251.75     3513.63    134.67 o 
 -12   2   4     3745.57     4147.20    149.91 o 
 -11   2   4     2362.27     2400.00     57.41 o 
 -10   2   4     1599.43     1340.14     57.16 o 
  -9   2   4     2527.27     2724.88     68.26 o 
  -8   2   4     3417.02     3802.32    114.50 o 
  -7   2   4    13595.27    15668.17    241.35 o 
  -6   2   4     4611.03     4286.32     68.53 o 
  -5   2   4      264.84      343.10     21.61 o 
  -4   2   4     3667.63     4150.22     39.94 o 
  -3   2   4    10686.58    11333.59     53.44 o 
  -2   2   4    15803.93    15851.24    190.54 o 
  -1   2   4     3186.04     3138.72     47.31 o 
   0   2   4      953.70     1084.48     20.73 o 
   1   2   4     5661.94     6317.53     91.12 o 
   2   2   4    15043.16    15962.84    218.01 o 
   3   2   4     2289.30     2412.28     39.34 o 
   4   2   4     1292.99     1475.06     50.20 o 
   5   2   4     1091.20     1216.40     43.56 o 
   6   2   4    11168.19    12400.92    520.52 o 
   7   2   4     4788.01     5187.71    107.43 o 
   8   2   4      153.18      162.08     26.32 o 
   9   2   4       61.84       89.83     25.08 o 
  10   2   4     4486.73     4627.58    579.06 o 
  11   2   4     3330.52     3423.86    220.62 o 
  12   2   4      948.28      877.32     70.49 o 
  13   2   4        5.24       31.86     53.51 o 
  14   2   4      734.99      708.07     83.53 o 
  15   2   4     1583.97     1672.78    106.60 o 
  16   2   4      247.89      220.01     66.60 o 
 -19   3   4      265.73      280.90     57.53 o 
 -18   3   4      316.73      318.56     62.65 o 
 -17   3   4        4.91      -26.83     38.71 o 
 -16   3   4        0.47        2.35     37.12 o 
 -15   3   4      130.52      123.78     36.70 o 
 -14   3   4     1000.90      920.04     45.11 o 
 -13   3   4      816.49      786.07     38.07 o 
 -12   3   4        4.70       22.38     29.71 o 
 -11   3   4      125.31      119.39     30.01 o 
 -10   3   4      980.42     1091.95     41.03 o 
  -9   3   4     1534.90     1534.06     42.51 o 
  -8   3   4     1071.64     1038.50     34.83 o 
  -7   3   4      343.59      326.66     24.82 o 
  -6   3   4     1394.24     1563.50     36.96 o 
  -5   3   4      499.83      547.99     21.00 o 
  -4   3   4     2311.86     2310.37     43.14 o 
  -3   3   4       96.53      151.21      9.64 o 
  -2   3   4      235.85      271.37     13.24 o 
  -1   3   4     1248.15     1271.64     50.32 o 
   0   3   4     4182.37     4355.36     62.54 o 
   1   3   4       21.82       37.77      9.42 o 
   2   3   4       42.07       46.23     13.77 o 
   3   3   4      439.47      462.83     25.01 o 
   4   3   4     2755.22     3012.60     61.15 o 
   5   3   4     1307.79     1260.05     41.88 o 
   6   3   4        6.18        6.48     23.93 o 
   7   3   4      276.24      321.93     31.28 o 
   8   3   4     1487.02     1532.75     96.41 o 
   9   3   4      831.33      753.32     56.71 o 
  10   3   4      227.06      207.67     45.47 o 
  11   3   4        1.31       -8.65     46.24 o 
  12   3   4      912.41      876.85     69.98 o 
  13   3   4      377.45      424.71     60.75 o 
  14   3   4      110.47      126.97     53.82 o 
  15   3   4       14.49      -16.33     57.22 o 
 -18   4   4       85.03      113.68     44.05 o 
 -17   4   4       44.58       92.03     40.71 o 
 -16   4   4      291.95      291.48     44.17 o 
 -15   4   4       68.32       48.99     33.74 o 
 -14   4   4      563.58      561.34     41.88 o 
 -13   4   4       99.27      113.61     31.71 o 
 -12   4   4      443.79      392.32     38.73 o 
 -11   4   4        0.35       11.45     27.79 o 
 -10   4   4      550.73      575.21     36.11 o 
  -9   4   4      830.27      786.86     37.12 o 
  -8   4   4      829.03      971.13     32.50 o 
  -7   4   4      985.25     1017.49     40.24 o 
  -6   4   4     2539.94     2703.13     61.53 o 
  -5   4   4     1937.81     1932.96     27.50 o 
  -4   4   4      377.24      364.33     14.84 o 
  -3   4   4     6844.23     7556.10     93.19 o 
  -2   4   4     3062.15     3234.85     41.40 o 
  -1   4   4      561.23      487.52     28.27 o 
   0   4   4       24.80       51.50     22.26 o 
   1   4   4     5073.01     5627.35    104.74 o 
   2   4   4      308.82      313.88     17.14 o 
   3   4   4      158.59      149.26     15.46 o 
   4   4   4      479.18      451.93     21.55 o 
   5   4   4     1902.93     2009.73     68.34 o 
   6   4   4      181.77      217.63     28.84 o 
   7   4   4       55.06       51.52     28.25 o 
   8   4   4     1079.76      982.87     43.83 o 
   9   4   4     1570.79     1623.53     55.37 o 
  10   4   4      136.44      144.58     38.88 o 
  11   4   4      350.50      390.06     46.98 o 
  12   4   4      318.65      323.71     44.97 o 
  13   4   4      550.41      623.22     56.61 o 
  14   4   4       17.58       -2.41     44.12 o 
  15   4   4       77.12        1.36     65.41 o 
 -17   5   4      193.72      173.47     52.61 o 
 -16   5   4       64.39       61.66     41.17 o 
 -15   5   4       33.52       16.40     40.80 o 
 -14   5   4     1384.76     1241.02     78.54 o 
 -13   5   4        2.93        0.33     32.67 o 
 -12   5   4      402.22      344.41     40.18 o 
 -11   5   4     1071.38     1156.67     46.42 o 
 -10   5   4      945.68      892.49     36.07 o 
  -9   5   4      585.01      583.09     29.97 o 
  -8   5   4      899.53      958.56     29.09 o 
  -7   5   4     1617.78     1710.27     34.61 o 
  -6   5   4      931.84      808.22     23.23 o 
  -5   5   4     4731.57     4630.65     74.45 o 
  -4   5   4     1018.89     1007.30     44.76 o 
  -3   5   4      736.45      786.19     48.22 o 
  -2   5   4       77.22       95.83     12.47 o 
  -1   5   4     8686.17     9041.11    133.92 o 
   0   5   4      352.31      410.00     30.74 o 
   1   5   4      587.59      551.63     32.67 o 
   2   5   4      410.71      478.23     31.45 o 
   3   5   4     2667.60     2545.79     74.20 o 
   4   5   4        0.89       33.29     20.46 o 
   5   5   4      108.05      110.29     23.20 o 
   6   5   4     1019.20     1050.94     50.74 o 
   7   5   4     1094.20     1026.65     77.65 o 
   8   5   4      144.43      118.70     36.65 o 
   9   5   4      222.37      256.46     42.96 o 
  10   5   4     1058.41     1058.45     62.71 o 
  11   5   4      875.27      892.37     62.95 o 
  12   5   4       93.08      100.57     53.43 o 
  13   5   4      176.19      144.92     60.09 o 
 -15   6   4      704.07      754.21     82.52 o 
 -14   6   4      926.87      924.10     65.27 o 
 -13   6   4     1416.97     1586.14     88.89 o 
 -12   6   4      103.63       95.64     43.18 o 
 -11   6   4      798.88      921.17     80.35 o 
 -10   6   4      839.10      854.24     57.55 o 
  -9   6   4     1247.01     1209.79     62.55 o 
  -8   6   4      407.14      403.26     48.78 o 
  -7   6   4     1160.25     1159.16     48.00 o 
  -6   6   4     2717.63     2656.35     72.69 o 
  -5   6   4      633.55      605.57     39.24 o 
  -4   6   4      317.03      270.00     32.01 o 
  -3   6   4        2.65       55.01     29.43 o 
  -2   6   4     9208.24     9417.11    112.65 o 
  -1   6   4        0.42       -9.01     45.85 o 
   0   6   4       86.75      103.16     27.58 o 
   1   6   4        4.88       36.03     26.83 o 
   2   6   4     4260.32     4304.44    163.29 o 
   3   6   4      238.68      262.99     31.43 o 
   4   6   4      496.68      470.14     29.60 o 
   5   6   4       26.56       70.88     28.66 o 
   6   6   4     2000.49     1996.79    108.21 o 
   7   6   4     1974.31     1996.93     61.63 o 
   8   6   4      851.75      729.33     64.77 o 
   9   6   4      229.47      168.26     39.45 o 
  10   6   4      925.70      940.50     62.70 o 
  11   6   4     2006.40     1986.20     81.01 o 
  12   6   4       40.16       13.18     49.42 o 
 -13   7   4      389.56      466.38     55.63 o 
 -12   7   4        0.20       -9.23     46.91 o 
 -11   7   4       16.96       47.70     43.67 o 
 -10   7   4     1324.52     1449.18    125.89 o 
  -9   7   4     1154.46     1266.05     83.55 o 
  -8   7   4       21.16       44.60     43.07 o 
  -7   7   4       69.43       86.76     46.39 o 
  -6   7   4     1019.40     1004.62     78.85 o 
  -5   7   4     1857.94     2021.51    102.76 o 
  -4   7   4      929.14      955.43     76.11 o 
  -3   7   4        1.65        7.42     42.83 o 
  -2   7   4      943.86      917.92     57.72 o 
  -1   7   4     2500.76     2565.18    112.35 o 
   0   7   4      256.72      290.03     45.62 o 
   1   7   4     1438.16     1624.56     88.20 o 
   2   7   4        4.93       17.32     37.69 o 
   3   7   4     2924.18     3146.67    111.17 o 
   4   7   4      201.45      248.68     66.87 o 
   5   7   4      812.20      753.45     51.37 o 
   6   7   4      852.25      865.22     57.56 o 
   7   7   4     1179.99     1243.51     66.85 o 
   8   7   4      608.64      593.81     54.70 o 
   9   7   4      272.45      316.24     47.47 o 
 -10   8   4       51.57       73.91     51.96 o 
  -9   8   4        6.64        0.61     44.08 o 
  -8   8   4     1282.82     1302.43     93.20 o 
  -7   8   4     1648.46     1538.56    103.66 o 
  -6   8   4      324.12      334.45     56.66 o 
  -5   8   4        4.19      -25.83     47.32 o 
  -4   8   4      383.67      406.28     53.32 o 
  -3   8   4     1690.25     1873.59    100.40 o 
  -2   8   4     2767.18     2892.75    116.81 o 
  -1   8   4       14.50       -8.79     43.48 o 
   0   8   4        5.61        1.16     42.80 o 
   1   8   4     1748.62     1745.05     74.84 o 
   2   8   4     1462.60     1596.60     94.53 o 
   3   8   4      371.25      339.32     71.29 o 
   4   8   4       43.45       45.48     58.40 o 
   5   8   4     1748.86     2024.37    108.69 o 
   6   8   4      472.85      545.78     83.38 o 
 -20   1   5      152.78       95.82     44.54 o 
 -19   1   5        5.38        0.42     40.92 o 
 -18   1   5      422.60      404.15     55.54 o 
 -17   1   5      375.67      380.04     52.45 o 
 -16   1   5     1587.86     1581.98    102.73 o 
 -15   1   5      170.73      152.23     58.80 o 
 -14   1   5     1070.81     1023.96     70.57 o 
 -13   1   5      352.13      321.00     30.24 o 
 -12   1   5     2285.99     2124.19     66.09 o 
 -11   1   5       97.91       97.31     24.80 o 
 -10   1   5     2342.98     2171.30     90.48 o 
  -9   1   5      197.14      168.77     21.46 o 
  -8   1   5     1580.42     1542.94     40.01 o 
  -7   1   5     1416.70     1567.02     37.06 o 
  -6   1   5     3913.13     4092.88     59.83 o 
  -5   1   5      725.21      721.69     19.73 o 
  -4   1   5      892.81      909.14     20.45 o 
  -3   1   5     3379.97     3533.14     59.93 o 
  -2   1   5     5713.15     5614.23     85.60 o 
  -1   1   5     1554.22     1488.97     27.75 o 
   0   1   5        3.67       12.16      8.12 o 
   1   1   5      235.67      259.19     15.51 o 
   2   1   5      255.13      275.33     19.12 o 
   3   1   5    10055.64    10907.19     94.19 o 
   4   1   5      139.97      143.46     21.59 o 
   5   1   5       79.07       63.65     21.58 o 
   6   1   5       20.36       18.04      8.83 o 
   7   1   5     4883.25     4296.20    333.12 o 
   8   1   5        1.20       -2.00     23.05 o 
   9   1   5       84.61       87.07     43.51 o 
  10   1   5        3.04        0.52     48.28 o 
  11   1   5     1927.98     1848.02     90.00 o 
  12   1   5       16.19       39.99     50.02 o 
  13   1   5       34.10        2.67     49.24 o 
  14   1   5       26.02       17.79     57.30 o 
  15   1   5      598.84      559.79     70.05 o 
  16   1   5       86.87       67.66     57.41 o 
 -20   2   5      526.43      595.87     69.78 o 
 -19   2   5       11.46        8.04     55.14 o 
 -18   2   5      351.21      428.11     55.22 o 
 -17   2   5     2323.24     2206.17    118.05 o 
 -16   2   5      115.72      116.75     42.47 o 
 -15   2   5       71.93       37.55     38.73 o 
 -14   2   5     1254.51     1413.49     63.95 o 
 -13   2   5     4628.89     4283.77    191.02 o 
 -12   2   5       85.24       98.22     25.52 o 
 -11   2   5      576.48      558.94     32.24 o 
 -10   2   5     1769.13     1906.35     45.58 o 
  -9   2   5    17193.33    17535.48    157.39 o 
  -8   2   5     1983.88     2291.98     59.57 o 
  -7   2   5     1213.41     1418.51     47.37 o 
  -6   2   5       38.88       71.07     19.75 o 
  -5   2   5    23034.84    22483.50    155.13 o 
  -4   2   5     1446.10     1327.35     21.98 o 
  -3   2   5     1147.55     1136.59     29.44 o 
  -2   2   5      194.13      141.67      6.91 o 
  -1   2   5    14601.04    13632.82    152.85 o 
   0   2   5     7841.75     7573.58    142.78 o 
   1   2   5      712.13      825.67     23.87 o 
   2   2   5     1437.00     1420.02     31.25 o 
   3   2   5     7698.78     7697.04    157.61 o 
   4   2   5    18792.02    20367.66    348.08 o 
   5   2   5      210.91      227.50     28.46 o 
   6   2   5     2909.13     2959.95     64.97 o 
   7   2   5     1391.50     1489.62     72.26 o 
   8   2   5     4770.84     4683.02    381.32 o 
   9   2   5     1822.30     1854.25    133.68 o 
  10   2   5     2958.03     2901.00    176.70 o 
  11   2   5      526.61      468.60     71.90 o 
  12   2   5     1701.77     1653.41     89.11 o 
  13   2   5      314.00      286.25     60.98 o 
  14   2   5      837.79      678.02     74.94 o 
  15   2   5      432.81      440.69     62.31 o 
 -19   3   5      203.41      181.25     64.74 o 
 -18   3   5      671.15      611.14     52.23 o 
 -17   3   5     2580.43     2174.68     99.47 o 
 -16   3   5     2913.69     2871.80    107.25 o 
 -15   3   5       37.54       32.81     32.94 o 
 -14   3   5     2334.66     2305.42     77.15 o 
 -13   3   5     1803.06     1716.70     46.10 o 
 -12   3   5     4504.14     4675.95     78.07 o 
 -11   3   5      501.87      531.79     35.37 o 
 -10   3   5     7476.22     7358.55     98.61 o 
  -9   3   5        5.87       16.74     23.99 o 
  -8   3   5     8166.21     8176.93    110.26 o 
  -7   3   5      404.54      382.91     24.79 o 
  -6   3   5    18567.14    18512.38    190.78 o 
  -5   3   5     7644.73     7803.55     76.70 o 
  -4   3   5    12969.68    13315.70     97.38 o 
  -3   3   5     1376.10     1431.51     46.59 o 
  -2   3   5    15684.78    15088.27    123.07 o 
  -1   3   5    12032.36    11728.49    334.75 o 
   0   3   5     4882.08     4427.33     99.68 o 
   1   3   5      100.71       77.36      8.07 o 
   2   3   5     7882.56     7824.65    169.78 o 
   3   3   5    23906.28    24300.11    219.19 o 
   4   3   5     1177.73     1159.65     24.61 o 
   5   3   5      105.80       88.50     14.14 o 
   6   3   5      463.39      370.93     35.74 o 
   7   3   5    16350.84    16958.51    287.25 o 
   8   3   5      625.88      663.57     46.48 o 
   9   3   5     1070.99     1048.70     52.90 o 
  10   3   5      121.65      162.88     38.65 o 
  11   3   5     4457.77     4430.55    401.34 o 
  12   3   5      536.71      587.45     65.81 o 
  13   3   5       39.34       41.31     50.65 o 
  14   3   5        1.23      -11.83     49.63 o 
  15   3   5     2181.07     2340.71    116.78 o 
 -19   4   5      391.06      395.93     67.62 o 
 -18   4   5      742.95      658.03     56.65 o 
 -17   4   5     1696.85     1500.45     68.77 o 
 -16   4   5        3.63        4.72     33.95 o 
 -15   4   5        6.56        9.51     33.64 o 
 -14   4   5     1168.99     1099.51     50.89 o 
 -13   4   5     7148.85     7452.09    274.19 o 
 -12   4   5      196.44      189.28     32.16 o 
 -11   4   5      861.91      713.10     35.62 o 
 -10   4   5     1348.96     1319.51     65.23 o 
  -9   4   5    17400.05    17856.04    431.25 o 
  -8   4   5     1893.24     2072.70     49.10 o 
  -7   4   5       11.50        8.59     17.98 o 
  -6   4   5       52.83       72.75     17.31 o 
  -5   4   5    30582.84    29971.65    767.96 o 
  -4   4   5     1751.12     1723.52     41.74 o 
  -3   4   5     1305.54     1326.61     29.23 o 
  -2   4   5     1769.16     1622.28    111.65 o 
  -1   4   5    10148.92    10101.90    255.73 o 
   0   4   5    17324.14    18752.30    205.64 o 
   1   4   5      341.84      367.20     24.41 o 
   2   4   5      638.70      608.69     19.21 o 
   3   4   5     5824.64     5606.96    164.98 o 
   4   4   5    12457.87    13038.54    298.24 o 
   5   4   5     2421.42     2469.55     62.26 o 
   6   4   5     5055.37     5172.32    114.42 o 
   7   4   5     4475.73     4571.89     93.58 o 
   8   4   5     3188.83     3270.03     86.18 o 
   9   4   5     1988.37     1920.46     66.69 o 
  10   4   5     4619.12     4730.03    132.82 o 
  11   4   5      102.01      106.14     39.43 o 
  12   4   5     1693.11     1646.61    134.09 o 
  13   4   5      867.69      809.04     63.59 o 
  14   4   5     1057.49      849.59    246.15 o 
 -17   5   5      573.40      450.05     53.97 o 
 -16   5   5     1175.73     1035.41     78.26 o 
 -15   5   5      764.87      692.21     58.52 o 
 -14   5   5      394.17      386.25     39.53 o 
 -13   5   5      765.32      644.99     47.79 o 
 -12   5   5     1741.18     1669.69     55.74 o 
 -11   5   5     1559.06     1543.90     47.48 o 
 -10   5   5     1996.97     2002.89     60.12 o 
  -9   5   5       53.67       39.00     22.18 o 
  -8   5   5     2360.87     2350.16     62.12 o 
  -7   5   5     3981.90     4026.13     57.38 o 
  -6   5   5     3184.27     3104.51     50.02 o 
  -5   5   5      339.18      329.75     31.50 o 
  -4   5   5     1457.00     1400.92     48.34 o 
  -3   5   5     7168.91     7057.80    100.14 o 
  -2   5   5     4320.79     4288.39     84.88 o 
  -1   5   5     1155.24     1090.78     48.24 o 
   0   5   5      118.62       96.24     26.37 o 
   1   5   5     3556.53     3542.55     97.84 o 
   2   5   5     4633.95     4347.32    106.72 o 
   3   5   5     3627.11     3465.45    119.23 o 
   4   5   5       34.36       29.23     20.16 o 
   5   5   5      405.42      403.47     31.04 o 
   6   5   5     2301.21     2221.00     67.78 o 
   7   5   5     3903.68     3764.90     88.84 o 
   8   5   5      716.41      588.78     50.61 o 
   9   5   5       82.52       68.29     38.72 o 
  10   5   5     1015.85     1009.69     62.24 o 
  11   5   5     1487.71     1419.61     87.71 o 
  12   5   5      580.52      566.02     75.16 o 
  13   5   5       32.58       26.58     62.38 o 
 -16   6   5      379.90      248.75     69.98 o 
 -15   6   5      346.82      291.53     50.96 o 
 -14   6   5     1800.64     1808.78    127.81 o 
 -13   6   5       32.20       56.64     41.68 o 
 -12   6   5      673.93      639.72     53.26 o 
 -11   6   5        3.96       20.07     42.29 o 
 -10   6   5     1749.52     1825.94     92.33 o 
  -9   6   5     1657.48     1632.07     57.39 o 
  -8   6   5     1098.36     1155.95     50.54 o 
  -7   6   5       35.88       51.10     28.37 o 
  -6   6   5      321.19      315.02     32.87 o 
  -5   6   5     2549.67     2444.86     84.95 o 
  -4   6   5     3085.97     3011.25     96.07 o 
  -3   6   5     1059.36     1068.67     44.94 o 
  -2   6   5      171.77      169.79     31.96 o 
  -1   6   5     1140.33     1154.64     71.87 o 
   0   6   5     3691.61     3533.67    157.52 o 
   1   6   5     1909.81     2017.31     64.78 o 
   2   6   5        0.80       -0.82     27.41 o 
   3   6   5      347.50      371.60     35.08 o 
   4   6   5     2352.09     2240.63     66.16 o 
   5   6   5     2695.52     2627.67     81.45 o 
   6   6   5        0.30       18.74     32.31 o 
   7   6   5      210.53      178.69     35.97 o 
   8   6   5      248.42      213.81     42.43 o 
   9   6   5     2647.46     2572.31     84.48 o 
  10   6   5      109.43       94.11     45.94 o 
  11   6   5       40.30       33.12     52.62 o 
 -13   7   5        4.67      -13.75     49.85 o 
 -12   7   5       55.66       58.80     44.06 o 
 -11   7   5     1249.95     1275.45     81.72 o 
 -10   7   5        0.59       13.41     44.26 o 
  -9   7   5      132.11       95.71     47.06 o 
  -8   7   5       24.09       32.45     46.47 o 
  -7   7   5     2775.60     2740.24    101.65 o 
  -6   7   5       25.93       18.39     45.46 o 
  -5   7   5      664.99      622.41     57.57 o 
  -4   7   5      614.99      753.72     71.39 o 
  -3   7   5     3007.84     2981.44    104.29 o 
  -2   7   5      340.82      330.46     36.19 o 
  -1   7   5      299.52      280.06     36.72 o 
   0   7   5      664.36      677.45     52.67 o 
   1   7   5     2224.01     2111.96     89.67 o 
   2   7   5      439.84      384.26     36.99 o 
   3   7   5       13.80       -1.52     28.47 o 
   4   7   5      737.69      677.04     51.43 o 
   5   7   5      937.72      992.31     59.66 o 
   6   7   5      613.96      596.19     44.88 o 
   7   7   5        1.92       -5.06     35.04 o 
   8   7   5      633.84      635.84     60.71 o 
   9   7   5       16.63       60.44     47.91 o 
 -10   8   5      196.78      160.83     53.90 o 
  -9   8   5      300.06      335.84     55.19 o 
  -8   8   5       49.38       80.73     52.58 o 
  -7   8   5      263.98      200.16     55.48 o 
  -6   8   5     1065.71     1115.83     80.85 o 
  -5   8   5      485.70      481.41     57.99 o 
  -4   8   5      289.95      268.55     50.25 o 
  -3   8   5      168.21      136.44     48.79 o 
  -2   8   5     1212.26     1233.31     70.67 o 
  -1   8   5      185.38      161.71     46.46 o 
   0   8   5       64.13       46.06     45.25 o 
   1   8   5      565.67      581.82     56.67 o 
   2   8   5      407.24      404.79     70.48 o 
   3   8   5       76.99       99.13     62.05 o 
   4   8   5       31.66       25.92     68.18 o 
   5   8   5      334.08      354.59     95.39 o 
 -21   0   6      118.15       75.42     70.52 o 
 -20   0   6     2268.93     2815.96    192.40 o 
 -19   0   6      647.58      756.83     83.88 o 
 -18   0   6      272.40      228.89    100.06 o 
 -17   0   6       42.40       32.12     65.91 o 
 -16   0   6     1420.34     1250.15    118.04 o 
 -15   0   6     4954.24     4902.80    181.31 o 
 -14   0   6     1224.96     1148.17     98.63 o 
 -13   0   6     2695.28     2901.39    128.95 o 
 -12   0   6    14672.17    15614.98    256.09 o 
 -11   0   6    11591.48    12707.11    219.78 o 
 -10   0   6     4489.19     4832.46    132.90 o 
  -9   0   6    25729.96    27106.21    283.42 o 
  -8   0   6    20236.88    22943.81    142.76 o 
  -7   0   6    17428.92    19222.10    341.12 o 
  -6   0   6    11202.43    12335.18    281.56 o 
  -5   0   6    27272.70    25328.06   1955.21 o 
  -4   0   6     1208.97     1261.03     45.66 o 
  -3   0   6    18334.53    18579.19   2168.70 o 
  -2   0   6    13816.54    14396.36    117.14 o 
  -1   0   6    43852.43    41977.61    416.44 o 
   0   0   6      212.04      156.32     20.77 o 
   1   0   6    20788.45    21910.20    150.24 o 
   2   0   6     7303.34     7973.79     97.96 o 
   3   0   6    45639.84    48551.57    251.59 o 
   4   0   6     7343.90     7897.91    156.51 o 
   5   0   6     6351.74     6816.01    155.91 o 
   6   0   6      851.04     1068.11     78.61 o 
   7   0   6    19348.56    21764.81    313.97 o 
   8   0   6     8773.68     9301.33    226.25 o 
   9   0   6      743.04      893.15     99.11 o 
  10   0   6      962.43      920.47    105.82 o 
  11   0   6     6068.03     5543.45    208.52 o 
  12   0   6     6549.27     6147.20    221.70 o 
  13   0   6        1.48        1.80     79.57 o 
  14   0   6       13.51      -11.38     76.10 o 
  15   0   6      904.28      948.88    119.12 o 
 -21   1   6     1019.84     1248.31     72.70 o 
 -20   1   6       18.03       27.87     43.14 o 
 -19   1   6      966.97     1015.80     78.06 o 
 -18   1   6      393.44      393.54     56.99 o 
 -17   1   6     3676.17     3670.21    342.08 o 
 -16   1   6      476.78      355.50     61.32 o 
 -15   1   6     3583.28     3353.71    109.21 o 
 -14   1   6     1212.50     1210.46    124.57 o 
 -13   1   6     6184.22     5932.72    123.26 o 
 -12   1   6     4478.23     4477.86    136.20 o 
 -11   1   6     1224.49     1327.96     58.77 o 
 -10   1   6      116.02      150.61     26.91 o 
  -9   1   6     8620.14     8725.96    116.33 o 
  -8   1   6     9025.12     8594.86     97.28 o 
  -7   1   6       62.56       90.17     17.49 o 
  -6   1   6      524.08      488.06     18.54 o 
  -5   1   6     8045.95     8478.27     86.31 o 
  -4   1   6    22298.51    22296.08    139.83 o 
  -3   1   6        6.58       28.17      6.06 o 
  -2   1   6      301.72      244.27     10.53 o 
  -1   1   6     7979.04     8620.06    124.46 o 
   0   1   6    20525.90    20323.14     95.52 o 
   1   1   6     3351.80     3455.18     43.80 o 
   2   1   6     2333.78     2308.90     52.38 o 
   3   1   6        5.49       13.99     18.17 o 
   4   1   6    11516.54    11226.58    160.31 o 
   5   1   6     4275.17     4580.88     75.86 o 
   6   1   6     1915.02     1730.79    113.81 o 
   7   1   6     1282.79     1267.75     64.03 o 
   8   1   6     7925.47     8584.60    153.46 o 
   9   1   6     2586.17     2748.78    101.47 o 
  10   1   6     1540.30     1325.85     82.37 o 
  11   1   6      413.86      427.76     64.02 o 
  12   1   6     1994.49     1926.05     98.92 o 
  13   1   6     1971.94     2157.93    105.88 o 
  14   1   6      618.60      562.96     68.79 o 
  15   1   6     1137.75     1238.69    109.65 o 
 -20   2   6      987.82     1083.89     77.55 o 
 -19   2   6       88.12       81.59     48.37 o 
 -18   2   6      497.19      433.74     52.66 o 
 -17   2   6      246.72      256.34     47.61 o 
 -16   2   6     1010.37     1041.11     62.75 o 
 -15   2   6     1240.58     1132.26     78.28 o 
 -14   2   6     1276.42     1148.96     59.21 o 
 -13   2   6       18.97       22.71     27.03 o 
 -12   2   6     3704.46     3560.03    102.47 o 
 -11   2   6     4252.37     4115.89    158.04 o 
 -10   2   6     4533.80     4641.38     88.50 o 
  -9   2   6     1869.38     1881.82     58.17 o 
  -8   2   6     2838.66     3147.32     71.06 o 
  -7   2   6     8119.54     8279.92    207.32 o 
  -6   2   6     7249.54     7430.11     77.48 o 
  -5   2   6     2649.54     2381.71     32.45 o 
  -4   2   6      304.14      324.87     16.37 o 
  -3   2   6     9395.42     9293.84    155.04 o 
  -2   2   6     5355.25     5238.84     81.63 o 
  -1   2   6    11412.17    11069.67    144.13 o 
   0   2   6      122.72      100.91      9.14 o 
   1   2   6     4271.08     4343.61     42.95 o 
   2   2   6     4122.81     4187.64     60.17 o 
   3   2   6    17089.51    17223.89    166.38 o 
   4   2   6      681.16      597.08     33.79 o 
   5   2   6      810.09      866.78     40.18 o 
   6   2   6     1195.21     1239.59     48.20 o 
   7   2   6     7759.69     8122.38    143.58 o 
   8   2   6     2175.02     2159.72     83.39 o 
   9   2   6       16.89       11.20     43.94 o 
  10   2   6       17.53       13.40     47.38 o 
  11   2   6     2313.12     2240.20    237.64 o 
  12   2   6     1999.61     1881.23    188.74 o 
  13   2   6       40.97       47.73     58.78 o 
  14   2   6        1.23      -31.09     60.34 o 
  15   2   6      422.31      410.27     68.26 o 
 -20   3   6        0.47      -46.62     66.63 o 
 -19   3   6       20.49        3.95     44.98 o 
 -18   3   6      497.84      524.20     47.41 o 
 -17   3   6      190.44      154.54     38.11 o 
 -16   3   6      149.54      144.43     44.97 o 
 -15   3   6       53.37       63.34     42.03 o 
 -14   3   6      602.36      577.09     36.15 o 
 -13   3   6      216.83      223.81     28.67 o 
 -12   3   6     1174.31     1119.80     46.20 o 
 -11   3   6       84.28       63.06     33.86 o 
 -10   3   6     1290.60     1347.91     65.61 o 
  -9   3   6     2719.82     2982.75     75.26 o 
  -8   3   6        2.64       19.89     19.99 o 
  -7   3   6     2161.00     2140.98     46.54 o 
  -6   3   6      127.08      134.91     19.51 o 
  -5   3   6    15884.86    17357.14    133.76 o 
  -4   3   6       31.34       24.64      7.56 o 
  -3   3   6     1355.64     1199.77     23.37 o 
  -2   3   6      606.38      589.00     20.92 o 
  -1   3   6     4341.15     4922.03     76.14 o 
   0   3   6     1291.96     1312.13     27.25 o 
   1   3   6     4099.40     3932.45     46.68 o 
   2   3   6       13.30       -3.09     12.72 o 
   3   3   6      340.03      340.36     19.03 o 
   4   3   6     1101.29     1138.42     36.40 o 
   5   3   6     2147.92     2166.18     49.98 o 
   6   3   6      193.68      184.61     33.79 o 
   7   3   6      243.14      229.04     36.40 o 
   8   3   6      889.67      948.85     41.59 o 
   9   3   6      832.95      805.81     53.09 o 
  10   3   6      299.84      288.90     43.76 o 
  11   3   6      136.21      108.60     39.99 o 
  12   3   6       39.14      -17.59     43.74 o 
  13   3   6      289.82      214.00     51.36 o 
  14   3   6      462.76      440.76     54.39 o 
 -19   4   6      290.37      289.71     51.15 o 
 -18   4   6      113.98      121.62     43.02 o 
 -17   4   6      211.02      194.17     42.27 o 
 -16   4   6      215.43      249.61     40.17 o 
 -15   4   6      826.41      753.85     47.63 o 
 -14   4   6       69.80       72.31     29.65 o 
 -13   4   6     1051.97     1094.24     48.68 o 
 -12   4   6      938.26      908.06     43.56 o 
 -11   4   6      371.90      360.19     33.62 o 
 -10   4   6       58.07       62.12     23.23 o 
  -9   4   6     2470.28     2568.60     56.20 o 
  -8   4   6      910.12      858.64     33.21 o 
  -7   4   6      155.93      180.52     20.72 o 
  -6   4   6     2396.17     2488.93     39.88 o 
  -5   4   6     3082.36     3425.42     61.69 o 
  -4   4   6       29.30       24.49      5.46 o 
  -3   4   6     1686.87     1515.81     51.32 o 
  -2   4   6     3659.52     3960.63     81.44 o 
  -1   4   6     2854.91     2752.12    104.74 o 
   0   4   6       82.32       77.26      9.37 o 
   1   4   6      776.07      731.11     40.80 o 
   2   4   6     1220.61     1281.84     39.41 o 
   3   4   6     1206.37     1276.55     35.31 o 
   4   4   6        0.55        7.93     15.75 o 
   5   4   6       70.57       66.39     17.18 o 
   6   4   6      401.59      445.78     35.19 o 
   7   4   6        4.70       34.34     28.98 o 
   8   4   6       75.00      114.77     36.33 o 
   9   4   6       46.72       12.72     35.49 o 
  10   4   6      631.70      611.70     52.69 o 
  11   4   6       22.20       19.57     39.77 o 
  12   4   6      165.30      171.58     63.04 o 
  13   4   6      245.33      279.60     68.67 o 
 -18   5   6       31.60      -27.54     61.01 o 
 -17   5   6      835.26      878.41     65.24 o 
 -16   5   6        3.48        8.58     40.74 o 
 -15   5   6     1028.33      939.07     64.10 o 
 -14   5   6      328.61      343.89     38.60 o 
 -13   5   6     1025.53     1033.43    117.21 o 
 -12   5   6      251.12      260.99     30.94 o 
 -11   5   6      760.10      804.68     37.04 o 
 -10   5   6      742.51      752.46     33.74 o 
  -9   5   6      690.95      716.59     34.33 o 
  -8   5   6       99.27      123.56     22.15 o 
  -7   5   6      489.63      510.53     37.17 o 
  -6   5   6     2320.97     2607.75     61.51 o 
  -5   5   6      636.04      636.35     40.52 o 
  -4   5   6     2398.22     2533.68     61.47 o 
  -3   5   6     2180.73     2067.21     97.17 o 
  -2   5   6      540.83      694.38     66.81 o 
  -1   5   6       41.85       54.46     27.91 o 
   0   5   6     2304.68     2305.08    117.90 o 
   1   5   6       21.00       59.07     26.95 o 
   2   5   6       58.60       81.25     26.15 o 
   3   5   6      484.14      487.71     28.66 o 
   4   5   6      775.20      782.49     35.43 o 
   5   5   6        0.14       12.93     33.55 o 
   6   5   6       35.03       93.47     37.36 o 
   7   5   6     1940.12     1974.23     71.05 o 
   8   5   6     2120.08     1977.61     87.07 o 
   9   5   6       87.64      111.87     43.58 o 
  10   5   6      402.39      333.77     58.27 o 
  11   5   6      530.60      520.98     67.15 o 
  12   5   6      488.89      449.49     73.92 o 
 -16   6   6      344.28      351.71     56.15 o 
 -15   6   6       24.66       37.44     45.80 o 
 -14   6   6      465.69      399.74     61.05 o 
 -13   6   6      432.55      429.92     51.88 o 
 -12   6   6     2311.15     2337.67     92.32 o 
 -11   6   6      271.37      294.10     45.61 o 
 -10   6   6      827.69      860.21     44.33 o 
  -9   6   6     1880.36     1999.17     68.85 o 
  -8   6   6     1286.28     1306.87     53.50 o 
  -7   6   6     1245.11     1242.78     51.77 o 
  -6   6   6      748.03      757.44     45.09 o 
  -5   6   6     1512.73     1616.76     56.84 o 
  -4   6   6        5.22       14.31     29.00 o 
  -3   6   6     1486.10     1489.85     56.54 o 
  -2   6   6       17.38       30.24     30.06 o 
  -1   6   6     5571.45     6204.17    208.34 o 
   0   6   6        0.51       12.83     28.79 o 
   1   6   6     1667.34     1618.48     60.91 o 
   2   6   6       22.96       75.16     28.90 o 
   3   6   6     5139.79     5241.56    173.33 o 
   4   6   6      520.22      573.00     40.82 o 
   5   6   6      732.77      724.59     46.30 o 
   6   6   6       51.62      101.44     34.47 o 
   7   6   6     1049.68     1095.19     59.69 o 
   8   6   6     1546.21     1665.56     71.02 o 
   9   6   6      158.27      181.40     46.35 o 
  10   6   6      131.49      142.48     48.61 o 
 -13   7   6     1004.52     1092.12     69.12 o 
 -12   7   6      386.00      443.45     55.82 o 
 -11   7   6        9.60        0.50     42.60 o 
 -10   7   6       49.24       42.93     42.79 o 
  -9   7   6      902.03     1202.28    174.12 o 
  -8   7   6     1135.11     1213.18    105.52 o 
  -7   7   6       21.23       43.84     43.03 o 
  -6   7   6       20.03      -16.43     42.25 o 
  -5   7   6      515.74      519.76     56.32 o 
  -4   7   6     4589.94     4959.76    119.26 o 
  -3   7   6        1.61        4.70     32.80 o 
  -2   7   6       40.95       36.74     31.31 o 
  -1   7   6      462.69      479.94     40.63 o 
   0   7   6     3671.67     4070.87    121.79 o 
   1   7   6      194.03      235.53     34.11 o 
   2   7   6      444.40      435.09     42.50 o 
   3   7   6        7.22       12.22     39.06 o 
   4   7   6      880.58      998.73     59.67 o 
   5   7   6     1048.77     1166.55     77.95 o 
   6   7   6      158.18      173.96     38.33 o 
   7   7   6      100.80       92.27     34.89 o 
   8   7   6      231.58      243.62     39.42 o 
 -10   8   6      485.84      601.06     73.40 o 
  -9   8   6      152.00      119.62     51.73 o 
  -8   8   6      126.88       89.28     51.79 o 
  -7   8   6     1021.17     1147.87     88.80 o 
  -6   8   6     1198.49     1346.57     85.74 o 
  -5   8   6      131.40      137.17     52.42 o 
  -4   8   6      168.36      157.07     46.36 o 
  -3   8   6      643.69      717.47     69.35 o 
  -2   8   6     1012.88     1121.92     65.84 o 
  -1   8   6      873.70      954.21     63.70 o 
   0   8   6      110.00       91.46     44.98 o 
   1   8   6      222.14      185.64     43.70 o 
   2   8   6     1055.47     1235.65     92.97 o 
   3   8   6     1093.52     1143.62     89.78 o 
   4   8   6      280.38      240.45     74.51 o 
 -21   1   7       76.64       85.90     54.43 o 
 -20   1   7      580.57      620.09     69.72 o 
 -19   1   7      484.73      443.10     62.17 o 
 -18   1   7       32.68        9.94     60.41 o 
 -17   1   7      282.42      221.58     57.80 o 
 -16   1   7     1185.46     1096.19     79.69 o 
 -15   1   7     1862.45     1736.30     82.74 o 
 -14   1   7       25.72       26.39     29.44 o 
 -13   1   7      790.92      751.88     42.31 o 
 -12   1   7      226.69      226.04     33.55 o 
 -11   1   7     3529.38     3449.79    139.49 o 
 -10   1   7       78.91       91.22     22.50 o 
  -9   1   7     1045.21      924.02     27.59 o 
  -8   1   7       28.95       34.65     15.38 o 
  -7   1   7     8099.48     8155.65    208.18 o 
  -6   1   7      434.67      447.91     17.94 o 
  -5   1   7     4145.47     4091.25     58.04 o 
  -4   1   7      442.78      387.04     20.30 o 
  -3   1   7    11243.61    11340.61     79.52 o 
  -2   1   7     1095.11     1115.45     45.32 o 
  -1   1   7      454.93      407.04     17.00 o 
   0   1   7     5381.86     5222.28     79.10 o 
   1   1   7      980.76      906.93     27.60 o 
   2   1   7     2946.52     2956.35     47.08 o 
   3   1   7       95.18       98.80     18.24 o 
   4   1   7     3341.73     3303.34     64.91 o 
   5   1   7        0.91       15.86     22.18 o 
   6   1   7     1029.87     1064.17     48.17 o 
   7   1   7      238.94      261.04     34.32 o 
   8   1   7     2217.59     2245.22     88.00 o 
   9   1   7       31.69       14.22     44.06 o 
  10   1   7      711.00      681.71     73.61 o 
  11   1   7       89.42       69.38     52.58 o 
  12   1   7     1285.34     1190.92     86.30 o 
  13   1   7      126.94       68.77     57.99 o 
  14   1   7       35.79       -5.15     57.64 o 
 -20   2   7      678.27      607.08     64.75 o 
 -19   2   7      972.96      989.91     84.73 o 
 -18   2   7       27.89       18.33     48.55 o 
 -17   2   7        3.63       -9.12     42.66 o 
 -16   2   7     2927.08     2899.93    108.29 o 
 -15   2   7      311.14      310.41     39.14 o 
 -14   2   7        4.61       -3.21     29.75 o 
 -13   2   7      694.17      663.35     37.46 o 
 -12   2   7     6393.96     6396.34    113.90 o 
 -11   2   7        3.93       11.89     24.56 o 
 -10   2   7        5.04       19.44     22.74 o 
  -9   2   7      514.50      619.26     31.01 o 
  -8   2   7    12071.57    12094.93    205.58 o 
  -7   2   7     4118.37     4390.84     74.37 o 
  -6   2   7     1189.79     1123.41     24.73 o 
  -5   2   7        0.33        2.99     12.77 o 
  -4   2   7     7331.85     6622.81     95.86 o 
  -3   2   7     6739.51     6464.16    106.70 o 
  -2   2   7     1686.52     1820.46     28.36 o 
  -1   2   7      580.20      466.26     16.07 o 
   0   2   7    10562.35    10119.20     62.69 o 
   1   2   7     9824.14     9773.42     75.71 o 
   2   2   7        0.01        3.90     15.03 o 
   3   2   7     3092.93     2977.29     96.42 o 
   4   2   7     1602.29     1585.76     49.15 o 
   5   2   7    13197.42    14158.48    338.84 o 
   6   2   7       17.62       17.05     24.37 o 
   7   2   7      731.27      749.87     37.52 o 
   8   2   7       28.60       23.06     26.64 o 
   9   2   7     2632.57     2924.68     85.35 o 
  10   2   7      284.63      273.12     47.44 o 
  11   2   7     1009.58      918.29     91.75 o 
  12   2   7      114.02       33.68     47.53 o 
  13   2   7     1050.71      979.43    128.77 o 
  14   2   7       83.75       51.95     43.82 o 
 -20   3   7     1253.35     1348.44    171.85 o 
 -19   3   7     1827.52     1797.66    197.53 o 
 -18   3   7        0.48      -14.86     42.49 o 
 -17   3   7      359.62      358.93     51.81 o 
 -16   3   7     2995.74     3074.26     90.70 o 
 -15   3   7     6704.16     7130.43    108.16 o 
 -14   3   7      301.38      261.90     31.89 o 
 -13   3   7      955.42      930.84     43.09 o 
 -12   3   7      343.94      328.44     33.17 o 
 -11   3   7     9254.05     9477.85    135.15 o 
 -10   3   7      414.58      437.91     36.80 o 
  -9   3   7     2495.03     2346.14     50.86 o 
  -8   3   7       10.71        5.38     19.89 o 
  -7   3   7    16665.73    17039.13    232.36 o 
  -6   3   7       64.08       30.32     18.52 o 
  -5   3   7    14096.99    14169.46    102.84 o 
  -4   3   7      410.78      304.67     17.23 o 
  -3   3   7    19975.09    19397.68    402.66 o 
  -2   3   7     4059.69     4185.63    103.10 o 
  -1   3   7     6531.75     6368.79     99.79 o 
   0   3   7     9149.72     8855.04    115.41 o 
   1   3   7     4140.52     3865.56     39.09 o 
   2   3   7     2261.16     2309.76     37.18 o 
   3   3   7     2066.64     1940.21     44.58 o 
   4   3   7     9780.22     9794.23    180.01 o 
   5   3   7     1288.07     1314.32     48.87 o 
   6   3   7       87.44       81.09     24.95 o 
   7   3   7     3738.66     3883.27    122.63 o 
   8   3   7     7070.14     7443.64    120.96 o 
   9   3   7        0.45       -4.79     35.42 o 
  10   3   7      809.08      800.01     57.76 o 
  11   3   7      817.38      789.80     75.77 o 
  12   3   7     4129.43     4163.31    209.07 o 
  13   3   7      724.03      690.63     64.96 o 
 -19   4   7      159.87       79.21     48.61 o 
 -18   4   7      106.02       86.23     43.05 o 
 -17   4   7     1125.72     1102.26     55.81 o 
 -16   4   7     1919.47     1962.37     59.61 o 
 -15   4   7      401.40      350.63     40.14 o 
 -14   4   7       63.56       68.57     32.02 o 
 -13   4   7     1733.38     1757.17     56.32 o 
 -12   4   7     8015.07     8418.04    102.66 o 
 -11   4   7      337.43      389.89     28.69 o 
 -10   4   7      660.95      603.78     30.47 o 
  -9   4   7     1486.05     1505.46     38.76 o 
  -8   4   7    13087.71    12947.43    197.64 o 
  -7   4   7     2596.52     2463.90     54.84 o 
  -6   4   7      223.97      183.40     23.63 o 
  -5   4   7       32.49       33.74     11.15 o 
  -4   4   7    15432.12    13169.01    964.71 o 
  -3   4   7     5233.25     5190.06    147.16 o 
  -2   4   7      465.05      394.58     47.30 o 
  -1   4   7        8.88        8.42     28.10 o 
   0   4   7     7881.19     7457.87    277.36 o 
   1   4   7    10660.51    10287.72    219.20 o 
   2   4   7     1567.61     1548.67     43.02 o 
   3   4   7      311.38      279.47     20.91 o 
   4   4   7     3616.12     3529.55     60.30 o 
   5   4   7     9443.55     9761.75    218.66 o 
   6   4   7      704.23      828.56     39.26 o 
   7   4   7     1188.01     1152.73     52.06 o 
   8   4   7      339.03      378.39     48.51 o 
   9   4   7     3978.25     4074.05    125.34 o 
  10   4   7      653.50      636.09     66.06 o 
  11   4   7     1322.85     1314.29     88.63 o 
  12   4   7        1.90      -28.76    105.46 o 
 -18   5   7      289.77      232.29     48.48 o 
 -17   5   7       56.48       38.45     46.41 o 
 -16   5   7      947.52      899.23     50.84 o 
 -15   5   7     1055.22     1018.75     52.83 o 
 -14   5   7     1030.00     1005.23     43.04 o 
 -13   5   7       43.33       80.51     27.81 o 
 -12   5   7      269.22      272.08     30.47 o 
 -11   5   7     3033.93     3062.56     72.44 o 
 -10   5   7     1158.65     1174.40     50.23 o 
  -9   5   7      578.43      584.29     40.20 o 
  -8   5   7       29.87       47.92     30.89 o 
  -7   5   7     5565.56     5507.95     85.94 o 
  -6   5   7     2035.32     1962.08     56.90 o 
  -5   5   7     3978.70     3895.65     73.81 o 
  -4   5   7      178.43      181.31     33.08 o 
  -3   5   7     2996.84     2945.31     75.51 o 
  -2   5   7     5205.73     5439.50    108.47 o 
  -1   5   7     3590.33     3934.96    176.82 o 
   0   5   7     1374.21     1355.94     56.89 o 
   1   5   7       53.36       62.23     28.17 o 
   2   5   7     3129.07     2863.08     67.10 o 
   3   5   7     3130.97     3217.37     86.33 o 
   4   5   7     1261.93     1139.28     53.11 o 
   5   5   7        4.04       14.31     33.49 o 
   6   5   7       69.04       30.64     39.48 o 
   7   5   7     3288.12     3236.59     91.66 o 
   8   5   7     1207.62     1144.66     70.41 o 
   9   5   7      139.93      114.29     51.35 o 
  10   5   7       49.50       49.36     51.01 o 
  11   5   7      961.35      848.72     91.56 o 
 -16   6   7      206.82      251.46     65.31 o 
 -15   6   7       16.06       -5.54     64.15 o 
 -14   6   7      335.14      350.25     51.54 o 
 -13   6   7     1659.70     1702.26     83.36 o 
 -12   6   7      700.57      680.10     55.46 o 
 -11   6   7      214.00      244.16     34.95 o 
 -10   6   7      190.34      171.01     32.45 o 
  -9   6   7     1498.05     1537.65     58.12 o 
  -8   6   7      982.61      940.89     50.93 o 
  -7   6   7     1903.71     2046.32     85.15 o 
  -6   6   7       61.81       41.88     32.19 o 
  -5   6   7     2370.93     2408.95     84.07 o 
  -4   6   7      283.30      271.38     35.69 o 
  -3   6   7     1998.78     1985.57     64.94 o 
  -2   6   7      963.96     1050.08     53.53 o 
  -1   6   7     2012.38     2027.31    104.82 o 
   0   6   7     1019.43      919.94     43.70 o 
   1   6   7     1505.38     1433.44     50.78 o 
   2   6   7     1109.73     1081.37     46.48 o 
   3   6   7       76.84       78.05     39.19 o 
   4   6   7      756.81      707.03     43.70 o 
   5   6   7     2112.02     1987.17     78.11 o 
   6   6   7     1208.23     1204.62     61.51 o 
   7   6   7       12.73       14.81     41.85 o 
   8   6   7      311.40      337.88     48.40 o 
   9   6   7      646.11      645.88     63.57 o 
 -13   7   7      188.90      191.32     70.83 o 
 -12   7   7       59.26       38.83     42.70 o 
 -11   7   7        7.24       34.88     45.47 o 
 -10   7   7     1180.04     1277.88     82.60 o 
  -9   7   7       19.07       21.95     46.21 o 
  -8   7   7      218.68      149.75     45.35 o 
  -7   7   7        0.58       10.93     45.26 o 
  -6   7   7     1691.76     1854.34     86.92 o 
  -5   7   7      161.11      146.43     35.40 o 
  -4   7   7      157.36      147.93     34.29 o 
  -3   7   7      323.76      371.99     38.54 o 
  -2   7   7     2062.74     2042.58     69.82 o 
  -1   7   7      464.87      434.27     40.94 o 
   0   7   7      257.00      239.11     42.68 o 
   1   7   7      690.27      688.15     42.61 o 
   2   7   7     1631.10     1555.91    128.62 o 
   3   7   7      809.94      697.86     57.58 o 
   4   7   7      146.73      124.66     43.55 o 
   5   7   7      578.10      561.89     51.54 o 
   6   7   7      339.10      325.92     38.18 o 
   7   7   7      528.88      516.65     45.87 o 
 -10   8   7       32.80       20.92     50.16 o 
  -9   8   7      378.87      324.26     52.01 o 
  -8   8   7      274.98      325.33     53.24 o 
  -7   8   7        5.80      -19.63     48.33 o 
  -6   8   7      172.54      172.35     50.74 o 
  -5   8   7      847.43      855.04     63.22 o 
  -4   8   7       34.40       33.36     44.28 o 
  -3   8   7        1.26       -3.72     44.35 o 
  -2   8   7      111.28      103.23     45.25 o 
  -1   8   7      850.27      905.86     68.30 o 
   0   8   7      132.51      116.70     47.54 o 
   1   8   7        0.73       -0.51     60.84 o 
   2   8   7      342.55      322.78     67.59 o 
   3   8   7      746.70      791.57     76.25 o 
 -21   0   8       12.98      -14.62    110.97 o 
 -20   0   8      201.29      141.89     87.36 o 
 -19   0   8     5599.44     5085.79    221.94 o 
 -18   0   8      115.27      200.01     90.96 o 
 -17   0   8       23.36       25.41     71.54 o 
 -16   0   8      137.47      163.46     75.50 o 
 -15   0   8    10048.43    10366.92    244.35 o 
 -14   0   8     1333.50     1168.18    100.30 o 
 -13   0   8       65.54       48.89     59.32 o 
 -12   0   8      964.69     1104.78     86.64 o 
 -11   0   8    17303.28    18556.03    265.68 o 
 -10   0   8    10320.24    10760.83    195.10 o 
  -9   0   8     2728.59     2786.59     53.15 o 
  -8   0   8     8048.21     8160.85     71.25 o 
  -7   0   8    17720.40    17417.13    732.09 o 
  -6   0   8    20544.59    19902.53   1100.35 o 
  -5   0   8     1411.29     1246.41     54.55 o 
  -4   0   8    19989.65    19349.06    135.30 o 
  -3   0   8      813.53      761.38     37.03 o 
  -2   0   8    17835.56    16741.96    139.13 o 
  -1   0   8     4137.74     4017.85     71.68 o 
   0   0   8    21659.76    21220.61    191.08 o 
   1   0   8        8.13        1.16     21.53 o 
   2   0   8    15497.34    15723.54    459.28 o 
   3   0   8     4593.67     4912.81     94.61 o 
   4   0   8    15653.63    16287.96    256.81 o 
   5   0   8     3087.02     3091.13     84.97 o 
   6   0   8    10271.80    10579.31    158.92 o 
   7   0   8      745.12      649.52     82.45 o 
   8   0   8     5669.26     6075.89    194.98 o 
   9   0   8     3926.11     4373.12    181.55 o 
  10   0   8      910.46     1184.96    120.44 o 
  11   0   8      140.68       69.87     88.32 o 
  12   0   8     1470.50     1372.14    127.39 o 
  13   0   8     2467.64     2233.06    158.19 o 
  14   0   8        1.29        1.80     95.75 o 
 -21   1   8      240.84      196.20     59.12 o 
 -20   1   8     1418.69     1485.73    224.04 o 
 -19   1   8        2.88       -4.36     64.92 o 
 -18   1   8      318.74      273.11     62.78 o 
 -17   1   8     2706.37     2450.98    189.40 o 
 -16   1   8     3354.17     3174.21    317.15 o 
 -15   1   8      937.58      743.88     60.60 o 
 -14   1   8     1020.78     1071.13     66.87 o 
 -13   1   8      554.11      538.46     41.35 o 
 -12   1   8     5837.30     5779.83    114.98 o 
 -11   1   8     5393.82     5589.07    107.99 o 
 -10   1   8     5807.87     6018.31    165.02 o 
  -9   1   8       33.31       57.68     15.06 o 
  -8   1   8     7251.80     7075.97     58.64 o 
  -7   1   8    20543.55    20155.02    224.60 o 
  -6   1   8      422.13      485.29     23.36 o 
  -5   1   8     1339.21     1404.41     54.04 o 
  -4   1   8     6315.84     6159.90     61.19 o 
  -3   1   8    36051.01    35246.90    267.27 o 
  -2   1   8       77.12       49.46     14.27 o 
  -1   1   8      662.54      622.19     21.27 o 
   0   1   8     1904.04     1880.45     37.30 o 
   1   1   8    20191.01    19730.37    160.70 o 
   2   1   8      377.22      284.90     21.52 o 
   3   1   8      749.63      740.92     31.62 o 
   4   1   8        5.90       -3.59     20.21 o 
   5   1   8     9533.59     9917.60    136.73 o 
   6   1   8     4650.82     4714.09     90.38 o 
   7   1   8      626.54      662.87     37.03 o 
   8   1   8     1355.68     1457.07     63.11 o 
   9   1   8     6159.79     6564.70    125.95 o 
  10   1   8     3494.10     3958.06    145.57 o 
  11   1   8      689.66      678.66     76.23 o 
  12   1   8     1191.74     1056.98    103.96 o 
  13   1   8      596.11      657.31     74.72 o 
 -21   2   8        1.84       -0.67     54.76 o 
 -20   2   8      299.48      238.25     57.21 o 
 -19   2   8      979.84     1047.67     72.76 o 
 -18   2   8      111.63       83.44     59.24 o 
 -17   2   8      161.54      140.12     56.70 o 
 -16   2   8      367.87      313.97     58.36 o 
 -15   2   8     1297.95     1134.14     71.89 o 
 -14   2   8     1870.80     1748.44     79.70 o 
 -13   2   8      720.21      657.46     37.07 o 
 -12   2   8      116.51      103.08     29.02 o 
 -11   2   8     2942.17     2885.71     77.25 o 
 -10   2   8     3838.41     3898.71     81.77 o 
  -9   2   8     3694.13     3896.94     77.08 o 
  -8   2   8     1091.57     1109.45     27.01 o 
  -7   2   8     7531.76     8064.63     66.09 o 
  -6   2   8     2231.07     2057.40     30.48 o 
  -5   2   8     4137.64     4288.96     89.00 o 
  -4   2   8     7379.57     7321.02     75.14 o 
  -3   2   8     3927.52     4228.65     50.48 o 
  -2   2   8     2068.81     1806.65     40.30 o 
  -1   2   8     5093.31     5013.86     62.56 o 
   0   2   8     5672.12     5370.06     50.39 o 
   1   2   8       61.85       50.91     15.52 o 
   2   2   8     4010.04     4035.96     56.53 o 
   3   2   8     4819.46     4907.43     66.01 o 
   4   2   8     3253.53     3297.28     58.77 o 
   5   2   8     2993.21     2992.71     70.09 o 
   6   2   8     2938.45     2971.38     73.96 o 
   7   2   8     1435.37     1450.50     60.16 o 
   8   2   8     1637.06     1685.85     66.11 o 
   9   2   8     2260.14     2425.34     81.49 o 
  10   2   8      117.20      127.54     46.40 o 
  11   2   8      260.72      227.85     50.84 o 
  12   2   8      894.16      864.63     85.78 o 
  13   2   8      819.84      512.39     64.55 o 
 -20   3   8       12.89       42.88     42.60 o 
 -19   3   8       13.88      -17.18     47.80 o 
 -18   3   8       49.31       32.16     44.21 o 
 -17   3   8      678.73      715.28     59.65 o 
 -16   3   8      235.44      183.04     43.11 o 
 -15   3   8       72.88       45.10     31.99 o 
 -14   3   8       13.15       17.63     29.86 o 
 -13   3   8     1099.42     1037.01     78.39 o 
 -12   3   8      748.89      701.28     38.34 o 
 -11   3   8        3.81       25.13     27.76 o 
 -10   3   8      136.24      121.37     20.98 o 
  -9   3   8     1673.97     1578.58     38.65 o 
  -8   3   8     3006.36     3014.58     64.30 o 
  -7   3   8        4.50       -0.17     18.49 o 
  -6   3   8      575.72      544.75     24.55 o 
  -5   3   8      201.99      173.35     13.90 o 
  -4   3   8     3508.57     3362.02     96.80 o 
  -3   3   8     1559.25     1462.79     40.44 o 
  -2   3   8      693.65      642.07     21.65 o 
  -1   3   8      320.34      361.09     17.13 o 
   0   3   8      947.59      852.82     24.55 o 
   1   3   8      975.07      968.57     22.80 o 
   2   3   8     2041.07     1886.53     36.99 o 
   3   3   8        0.51        1.48     18.26 o 
   4   3   8      938.07      908.24     43.30 o 
   5   3   8      621.39      622.06     35.38 o 
   6   3   8      411.51      376.65     33.13 o 
   7   3   8      122.59       84.19     28.54 o 
   8   3   8       16.78        1.26     36.35 o 
   9   3   8      580.37      558.20     52.47 o 
  10   3   8      292.73      345.96     50.83 o 
  11   3   8      148.51      147.44     45.87 o 
  12   3   8        5.56       -7.27     72.87 o 
 -19   4   8       76.46       86.72     44.59 o 
 -18   4   8      247.79      240.24     42.22 o 
 -17   4   8       46.45       36.62     38.51 o 
 -16   4   8      410.61      365.24     42.93 o 
 -15   4   8      274.47      305.93     33.17 o 
 -14   4   8      320.59      331.12     33.62 o 
 -13   4   8      366.24      368.95     38.88 o 
 -12   4   8      878.43      942.99     37.10 o 
 -11   4   8      796.41      809.28     34.31 o 
 -10   4   8       56.61       65.63     26.04 o 
  -9   4   8      502.22      455.72     30.11 o 
  -8   4   8     1599.87     1607.11     47.47 o 
  -7   4   8      408.96      415.59     26.54 o 
  -6   4   8       89.91      114.17     21.52 o 
  -5   4   8     1982.45     1921.13     49.88 o 
  -4   4   8     1394.30     1470.72     46.53 o 
  -3   4   8       32.47       29.29     17.16 o 
  -2   4   8      132.75      136.96     16.54 o 
  -1   4   8     1588.24     1491.62     60.37 o 
   0   4   8      693.82      743.13     25.80 o 
   1   4   8       31.46       44.95     12.92 o 
   2   4   8      310.13      303.01     19.57 o 
   3   4   8      842.31      867.39     41.51 o 
   4   4   8      270.95      301.90     24.36 o 
   5   4   8       18.09        7.88     25.13 o 
   6   4   8      670.39      755.56     46.20 o 
   7   4   8      693.84      582.32     45.69 o 
   8   4   8        7.53        5.69     50.99 o 
   9   4   8       20.83       62.56     48.95 o 
  10   4   8      321.29      335.40     62.31 o 
  11   4   8      215.17      180.62     69.48 o 
 -18   5   8      101.83       60.93     62.70 o 
 -17   5   8       51.20       -3.51     42.37 o 
 -16   5   8     1264.06     1282.58    105.40 o 
 -15   5   8      261.85      259.93     47.68 o 
 -14   5   8      885.64      893.71     42.21 o 
 -13   5   8     1096.29     1076.72     46.63 o 
 -12   5   8      572.46      644.56     50.39 o 
 -11   5   8      622.86      635.27     38.35 o 
 -10   5   8      567.30      646.92     42.11 o 
  -9   5   8       52.80       55.34     26.98 o 
  -8   5   8      199.58      192.88     26.61 o 
  -7   5   8      266.08      267.74     29.04 o 
  -6   5   8      126.31      122.92     26.05 o 
  -5   5   8      112.66       95.39     32.27 o 
  -4   5   8        0.12       23.03     33.31 o 
  -3   5   8     3401.53     3701.32     74.08 o 
  -2   5   8       87.34       88.75     33.08 o 
  -1   5   8       21.38        7.25     31.40 o 
   0   5   8      628.87      628.02     44.17 o 
   1   5   8     1695.89     1759.62     73.49 o 
   2   5   8      107.65       91.78     28.00 o 
   3   5   8      153.33      147.27     32.83 o 
   4   5   8       88.50      107.58     36.95 o 
   5   5   8      613.97      626.65     50.31 o 
   6   5   8        0.39      -19.82     35.46 o 
   7   5   8      226.82      166.79     41.45 o 
   8   5   8      727.70      718.41     70.28 o 
   9   5   8     1064.75     1181.42     81.22 o 
  10   5   8      152.88      187.60     57.37 o 
 -16   6   8      186.41      185.70     60.52 o 
 -15   6   8     1129.99     1293.06    108.69 o 
 -14   6   8       84.71       59.36     59.78 o 
 -13   6   8       70.10       77.30     41.87 o 
 -12   6   8      294.28      312.52     38.87 o 
 -11   6   8     1499.62     1476.04     88.10 o 
 -10   6   8      642.41      675.25     46.32 o 
  -9   6   8      647.00      645.73     42.40 o 
  -8   6   8      744.55      813.09     48.06 o 
  -7   6   8      884.85      974.62     49.42 o 
  -6   6   8     1092.00     1138.29     63.39 o 
  -5   6   8      164.48      206.53     34.12 o 
  -4   6   8     1959.90     1976.40     78.26 o 
  -3   6   8       21.76       31.85     32.21 o 
  -2   6   8     1175.90     1238.47     48.91 o 
  -1   6   8      101.19       94.42     31.48 o 
   0   6   8     2259.72     2382.01     83.13 o 
   1   6   8       68.48       77.48     31.29 o 
   2   6   8     1196.52     1259.75     65.14 o 
   3   6   8      387.35      358.18     49.87 o 
   4   6   8     1634.02     1757.66     61.86 o 
   5   6   8      590.00      642.45     46.58 o 
   6   6   8      970.55      990.36     54.02 o 
   7   6   8       98.48       94.99     57.12 o 
   8   6   8      395.60      395.77     53.18 o 
 -13   7   8       76.92       75.63     53.91 o 
 -12   7   8      736.68      775.69     85.66 o 
 -11   7   8      416.76      516.99     73.37 o 
 -10   7   8      762.84      678.42     57.34 o 
  -9   7   8        8.17       12.46     42.28 o 
  -8   7   8     1209.93     1334.39     78.70 o 
  -7   7   8     1547.81     1722.39     84.57 o 
  -6   7   8        0.51      -19.11     34.09 o 
  -5   7   8      168.73       97.65     34.07 o 
  -4   7   8      578.78      624.34     43.91 o 
  -3   7   8     4070.03     4454.11    166.40 o 
  -2   7   8        0.87        8.20     33.23 o 
  -1   7   8       38.41       41.57     33.94 o 
   0   7   8       57.02       58.67     32.77 o 
   1   7   8     3219.42     3341.51    148.78 o 
   2   7   8       20.34       59.86     39.66 o 
   3   7   8       12.91        5.49     41.52 o 
   4   7   8        0.02       10.99     41.94 o 
   5   7   8      568.37      657.95     84.04 o 
   6   7   8      809.53      839.20     66.64 o 
  -9   8   8     1162.02     1230.88    132.12 o 
  -8   8   8        0.10       -6.36     54.59 o 
  -7   8   8      228.98      222.35     52.17 o 
  -6   8   8      499.63      620.44     90.36 o 
  -5   8   8     1021.28     1121.33     83.38 o 
  -4   8   8      155.68      179.84     48.27 o 
  -3   8   8        8.29       18.58     45.46 o 
  -2   8   8      558.20      503.12     55.83 o 
  -1   8   8     1021.61     1130.17     65.58 o 
   0   8   8      489.66      522.20     76.47 o 
   1   8   8       40.55       45.40     60.63 o 
   2   8   8      231.49      248.55     72.30 o 
 -21   1   9       99.95       84.46     66.73 o 
 -20   1   9      105.03       91.97     62.83 o 
 -19   1   9      139.10       70.83     63.24 o 
 -18   1   9      926.11      826.15     81.31 o 
 -17   1   9      271.59      236.89     59.45 o 
 -16   1   9      337.04      354.50     59.05 o 
 -15   1   9      327.10      367.69     58.40 o 
 -14   1   9      895.62      895.10     67.65 o 
 -13   1   9      138.61      131.90     34.71 o 
 -12   1   9      479.55      507.28     41.13 o 
 -11   1   9     1144.85     1180.78     61.39 o 
 -10   1   9     1117.65     1000.58     26.89 o 
  -9   1   9       29.38       31.04      9.95 o 
  -8   1   9      885.80      772.60     26.52 o 
  -7   1   9      137.11      171.71     21.04 o 
  -6   1   9     3868.47     3802.43     50.59 o 
  -5   1   9      229.15      220.17     19.19 o 
  -4   1   9      435.39      364.47     13.94 o 
  -3   1   9      300.31      223.31     17.25 o 
  -2   1   9     3785.57     3632.68     61.92 o 
  -1   1   9      770.67      704.47     24.69 o 
   0   1   9       34.35       29.28     17.40 o 
   1   1   9     2322.80     2279.27     45.53 o 
   2   1   9     2724.44     2696.38     74.48 o 
   3   1   9      715.29      700.02     33.57 o 
   4   1   9      493.70      447.41     29.50 o 
   5   1   9     3984.90     3959.57    104.30 o 
   6   1   9      254.44      223.42     27.00 o 
   7   1   9      308.43      295.22     35.52 o 
   8   1   9       12.87       23.57     42.25 o 
   9   1   9     1565.20     1867.12     97.03 o 
  10   1   9        2.84      -38.76     42.99 o 
  11   1   9       90.31       46.42     51.77 o 
  12   1   9        3.09      -27.60     53.36 o 
  13   1   9      419.45      420.27     61.75 o 
 -21   2   9       44.60       44.62     57.41 o 
 -20   2   9      171.21      171.66     59.14 o 
 -19   2   9     1056.10      904.05     87.51 o 
 -18   2   9     1355.10     1400.74     88.06 o 
 -17   2   9      320.02      328.64     63.93 o 
 -16   2   9      322.62      266.22     56.25 o 
 -15   2   9     2206.93     2094.51     90.44 o 
 -14   2   9      272.06      269.18     38.26 o 
 -13   2   9     1354.48     1295.02     53.58 o 
 -12   2   9     1894.87     1890.56     57.52 o 
 -11   2   9     9799.52     9802.59    128.36 o 
 -10   2   9      433.00      445.41     31.09 o 
  -9   2   9      736.86      711.18     29.28 o 
  -8   2   9       18.65       23.61     12.62 o 
  -7   2   9    20730.94    21179.31     86.15 o 
  -6   2   9      858.86      831.10     25.58 o 
  -5   2   9      349.73      299.04     16.85 o 
  -4   2   9     1049.26     1014.08     27.01 o 
  -3   2   9     8896.06     8512.12     61.42 o 
  -2   2   9     6215.15     6056.30     69.95 o 
  -1   2   9       23.99       13.64     14.07 o 
   0   2   9       21.47        8.93     14.17 o 
   1   2   9     5010.64     4700.28     62.01 o 
   2   2   9    12677.47    12954.35    113.37 o 
   3   2   9      422.49      416.08     26.01 o 
   4   2   9      154.39      125.13     22.63 o 
   5   2   9     2554.83     2517.77     58.44 o 
   6   2   9     5882.62     5988.46     89.52 o 
   7   2   9      566.87      570.04     38.67 o 
   8   2   9       61.18       60.91     35.30 o 
   9   2   9       39.62       51.24     36.83 o 
  10   2   9     2486.36     2790.71     96.64 o 
  11   2   9       97.66       78.25     44.78 o 
  12   2   9      161.92      134.96     53.56 o 
 -20   3   9       46.59       35.67     46.65 o 
 -19   3   9     1059.14      976.31     65.51 o 
 -18   3   9     1583.32     1655.83     78.69 o 
 -17   3   9       16.07       18.21     51.82 o 
 -16   3   9      468.02      475.02     52.65 o 
 -15   3   9     2064.75     1931.56     90.83 o 
 -14   3   9     2919.50     3067.04     86.43 o 
 -13   3   9        3.45        5.42     28.48 o 
 -12   3   9      241.67      276.81     32.94 o 
 -11   3   9      672.09      680.22     32.30 o 
 -10   3   9     9716.16    10271.28    136.64 o 
  -9   3   9      411.26      423.88     24.15 o 
  -8   3   9       11.13        8.95     17.72 o 
  -7   3   9     1192.17     1158.41     31.57 o 
  -6   3   9    17796.19    17694.21    190.87 o 
  -5   3   9     2428.96     2482.05     73.79 o 
  -4   3   9     2744.25     2841.53     44.74 o 
  -3   3   9      562.28      506.25     23.12 o 
  -2   3   9    11216.77    10593.12    220.00 o 
  -1   3   9     1956.03     1864.99     48.89 o 
   0   3   9     2613.37     2487.84     34.23 o 
   1   3   9     2023.18     1915.34     35.07 o 
   2   3   9     3671.10     3622.76     59.33 o 
   3   3   9     2880.71     2783.38     52.79 o 
   4   3   9      206.77      175.58     22.79 o 
   5   3   9     4828.03     4937.61     79.41 o 
   6   3   9       30.54       30.73     25.86 o 
   7   3   9     1150.20     1217.43     58.33 o 
   8   3   9      568.83      592.28     47.65 o 
   9   3   9     3723.89     3936.21    101.75 o 
  10   3   9       30.23       43.45     40.76 o 
  11   3   9      292.75      236.97     54.31 o 
  12   3   9       99.24      115.97     51.55 o 
 -19   4   9      442.29      461.10     47.68 o 
 -18   4   9      479.43      376.59     52.84 o 
 -17   4   9      753.79      804.62     71.80 o 
 -16   4   9      344.59      282.36     42.01 o 
 -15   4   9     2575.01     2677.29     63.52 o 
 -14   4   9       93.84      127.01     30.78 o 
 -13   4   9     2527.66     2333.83     75.28 o 
 -12   4   9     1286.67     1314.58     83.45 o 
 -11   4   9     6445.75     6728.75    122.96 o 
 -10   4   9      907.97      896.72     41.54 o 
  -9   4   9      776.66      718.38     34.15 o 
  -8   4   9     2202.80     2328.86     78.88 o 
  -7   4   9    12203.76    12629.37    138.09 o 
  -6   4   9      333.82      379.66     26.61 o 
  -5   4   9        6.73       -1.76     19.82 o 
  -4   4   9      205.49      217.31     22.38 o 
  -3   4   9     8662.57     8920.37    189.14 o 
  -2   4   9     5427.46     5506.97    162.02 o 
  -1   4   9        6.90        9.92     29.32 o 
   0   4   9      325.38      287.25     21.80 o 
   1   4   9     4926.77     4820.41     57.98 o 
   2   4   9     8986.21     8755.59     80.84 o 
   3   4   9     1065.79     1047.27     39.95 o 
   4   4   9      338.26      315.16     31.95 o 
   5   4   9     5777.63     6079.62    101.77 o 
   6   4   9     3864.92     3979.40     89.12 o 
   7   4   9      538.72      568.83     60.44 o 
   8   4   9      801.70      781.41     73.68 o 
   9   4   9      358.74      364.64     60.58 o 
  10   4   9     2384.76     2567.53    117.93 o 
  11   4   9      499.17      474.95     73.72 o 
 -18   5   9      706.82      721.17     61.84 o 
 -17   5   9      119.60      113.37     46.95 o 
 -16   5   9        7.41       -2.54     37.15 o 
 -15   5   9     1412.07     1421.20     66.00 o 
 -14   5   9     1229.67     1341.43     62.52 o 
 -13   5   9      494.08      533.81     47.77 o 
 -12   5   9        4.04       10.13     29.69 o 
 -11   5   9      544.79      526.56     38.96 o 
 -10   5   9     3156.75     3075.90     74.73 o 
  -9   5   9     3235.92     3167.56     70.81 o 
  -8   5   9       33.99      -10.25     25.67 o 
  -7   5   9       22.19        5.29     29.79 o 
  -6   5   9     2557.05     2508.71     63.36 o 
  -5   5   9     5633.99     5678.37    111.97 o 
  -4   5   9     2139.35     2262.70     76.61 o 
  -3   5   9       57.89       63.64     32.16 o 
  -2   5   9     1179.04     1042.08     65.04 o 
  -1   5   9     2652.40     2605.66     73.29 o 
   0   5   9     3897.33     3987.56    120.68 o 
   1   5   9      241.12      258.41     39.92 o 
   2   5   9      993.36      910.67     49.12 o 
   3   5   9     1436.08     1350.66     60.56 o 
   4   5   9     1520.43     1520.66     74.59 o 
   5   5   9     1677.74     1611.73     69.04 o 
   6   5   9      187.30      211.79     51.92 o 
   7   5   9      655.43      599.58     64.12 o 
   8   5   9     1069.15     1015.13     75.77 o 
   9   5   9     1284.75     1368.87     91.46 o 
 -16   6   9      607.37      613.18    104.32 o 
 -15   6   9       22.70       53.67     59.79 o 
 -14   6   9       47.06      104.71     44.09 o 
 -13   6   9      231.86      213.30     44.23 o 
 -12   6   9     1091.58     1270.49     75.75 o 
 -11   6   9      382.62      312.12     48.39 o 
 -10   6   9       97.27      117.45     33.29 o 
  -9   6   9      627.62      505.37     43.63 o 
  -8   6   9      496.83      564.64     45.95 o 
  -7   6   9     1646.48     1727.80     78.07 o 
  -6   6   9      402.07      392.55     41.30 o 
  -5   6   9      176.89      100.84     36.78 o 
  -4   6   9     1283.18     1321.67     57.30 o 
  -3   6   9     1581.61     1636.55     62.00 o 
  -2   6   9      324.96      346.25     37.18 o 
  -1   6   9      489.24      497.51     39.34 o 
   0   6   9     1263.79     1244.96     58.82 o 
   1   6   9     1290.60     1257.44     51.64 o 
   2   6   9      384.18      377.35     46.31 o 
   3   6   9     1211.59     1227.21     92.16 o 
   4   6   9      303.49      302.23     39.52 o 
   5   6   9      463.24      418.05     45.04 o 
   6   6   9      355.61      336.00     43.51 o 
   7   6   9     1355.96     1305.18     74.06 o 
 -13   7   9      823.55     1113.78    369.64 o 
 -12   7   9      150.46      145.09     60.77 o 
 -11   7   9      342.20      316.17     67.28 o 
 -10   7   9       20.07       86.34     65.24 o 
  -9   7   9     1666.63     1489.66    206.36 o 
  -8   7   9       13.25      -11.72     41.28 o 
  -7   7   9      563.13      527.40     44.15 o 
  -6   7   9      108.11      100.00     35.85 o 
  -5   7   9     1506.20     1579.41     64.32 o 
  -4   7   9      191.72      171.76     38.03 o 
  -3   7   9      385.12      345.59     40.02 o 
  -2   7   9      335.25      325.65     37.92 o 
  -1   7   9     1250.54     1232.96     55.05 o 
   0   7   9      730.90      696.64     45.28 o 
   1   7   9      203.29      192.13     44.19 o 
   2   7   9      146.47      146.23     43.25 o 
   3   7   9      625.49      581.12     52.19 o 
   4   7   9      788.78      806.56     60.75 o 
   5   7   9       11.82       19.85     46.84 o 
  -8   8   9     1191.53     1094.17     97.61 o 
  -7   8   9      481.59      607.68     83.66 o 
  -6   8   9        0.05      -21.83     62.32 o 
  -5   8   9      197.37      250.12     66.05 o 
  -4   8   9     1283.34     1423.44     87.69 o 
  -3   8   9        5.45      -12.77     47.59 o 
  -2   8   9       44.45       40.34     43.11 o 
  -1   8   9      264.13      290.52     61.08 o 
   0   8   9      659.58      599.02     55.08 o 
 -21   0  10        4.92      -44.46    101.38 o 
 -20   0  10        5.98       72.98     81.49 o 
 -19   0  10      819.37      792.97    107.25 o 
 -18   0  10     2878.61     3022.07    163.58 o 
 -17   0  10      109.98       81.97     73.82 o 
 -16   0  10        0.47        4.19     63.87 o 
 -15   0  10       17.92        7.79     69.51 o 
 -14   0  10    11681.00    11983.89    249.74 o 
 -13   0  10     3536.87     3427.00    136.62 o 
 -12   0  10       81.86       74.90     54.05 o 
 -11   0  10     6257.78     6425.90    230.87 o 
 -10   0  10    12490.35    12199.51    515.90 o 
  -9   0  10     6636.64     6143.81    171.19 o 
  -8   0  10        1.06        3.53     40.05 o 
  -7   0  10     8232.53     8410.23    223.38 o 
  -6   0  10     4244.20     3871.71     95.48 o 
  -5   0  10    15961.34    14952.95    581.33 o 
  -4   0  10     2262.65     2531.58    275.21 o 
  -3   0  10    11084.20    10995.91    206.90 o 
  -2   0  10      825.54      690.70     43.88 o 
  -1   0  10    14943.96    14357.70    149.97 o 
   0   0  10      746.35      658.26     55.07 o 
   1   0  10    15592.33    15755.30    483.13 o 
   2   0  10      244.71      304.56     39.97 o 
   3   0  10     6027.47     5688.13    172.27 o 
   4   0  10     3492.56     3232.87     92.38 o 
   5   0  10     6472.67     6551.68    222.30 o 
   6   0  10     2672.64     2629.53     93.16 o 
   7   0  10     5168.13     5121.27    201.63 o 
   8   0  10      625.11      728.93     65.34 o 
   9   0  10     2029.52     2128.32    100.35 o 
  10   0  10     2348.90     2571.47    153.09 o 
  11   0  10      771.10      844.89     83.46 o 
  12   0  10      436.34      328.37     65.27 o 
 -21   1  10     1081.54      938.50     94.17 o 
 -20   1  10        0.44      -15.40     59.18 o 
 -19   1  10     2555.18     2666.92    118.14 o 
 -18   1  10       77.46       62.52     56.31 o 
 -17   1  10     2749.45     2574.90    101.30 o 
 -16   1  10      444.50      449.33     60.50 o 
 -15   1  10     3058.06     3136.80    101.16 o 
 -14   1  10      329.41      312.82     50.05 o 
 -13   1  10     3554.05     3593.39     99.28 o 
 -12   1  10     2195.75     2315.40     81.79 o 
 -11   1  10     4376.14     4253.41     99.19 o 
 -10   1  10     3703.61     3392.53     70.97 o 
  -9   1  10     4451.30     4524.69    115.93 o 
  -8   1  10     2769.09     2836.21     48.15 o 
  -7   1  10     6837.25     7200.25     78.46 o 
  -6   1  10    17070.87    17094.91    161.41 o 
  -5   1  10      418.97      381.53     23.41 o 
  -4   1  10     3379.13     3270.62     66.39 o 
  -3   1  10     9089.99     9387.48    191.80 o 
  -2   1  10    20804.06    20057.94    138.35 o 
  -1   1  10       66.56       88.84     17.28 o 
   0   1  10      492.74      401.83     25.48 o 
   1   1  10     2661.50     2571.85     55.37 o 
   2   1  10    13205.79    13106.20    121.39 o 
   3   1  10     1126.09     1080.15     40.59 o 
   4   1  10      532.79      539.17     31.15 o 
   5   1  10       17.76       15.83     23.25 o 
   6   1  10     4425.51     4442.33    102.38 o 
   7   1  10     3854.62     4027.13     82.44 o 
   8   1  10        0.17        9.19     33.47 o 
   9   1  10       37.90       49.66     37.88 o 
  10   1  10     1915.00     1974.50     73.50 o 
  11   1  10     1989.30     2042.83     80.88 o 
  12   1  10      271.93      244.31     50.64 o 
 -21   2  10        6.47      -11.78     58.36 o 
 -20   2  10       69.30       26.48     62.75 o 
 -19   2  10      248.32      215.31     63.89 o 
 -18   2  10      897.45      838.94     76.23 o 
 -17   2  10      205.13      219.21     60.27 o 
 -16   2  10       16.81        4.39     33.59 o 
 -15   2  10      213.07      244.48     40.66 o 
 -14   2  10     3199.53     3179.88    183.47 o 
 -13   2  10     1571.03     1501.10     66.99 o 
 -12   2  10      220.05      213.48     30.48 o 
 -11   2  10      235.81      269.92     20.32 o 
 -10   2  10     2453.16     2249.61     38.97 o 
  -9   2  10     5739.42     6135.07     81.46 o 
  -8   2  10      591.98      605.89     33.23 o 
  -7   2  10       37.21       60.58     21.63 o 
  -6   2  10      581.31      525.98     30.84 o 
  -5   2  10     6732.00     6329.80    118.54 o 
  -4   2  10      502.09      428.47     19.78 o 
  -3   2  10     1757.13     1715.20     53.14 o 
  -2   2  10      713.59      627.78     30.34 o 
  -1   2  10     5120.54     4941.01     58.98 o 
   0   2  10     2249.33     2056.86     38.55 o 
   1   2  10     3652.43     3629.53     58.61 o 
   2   2  10        0.06        0.69     18.97 o 
   3   2  10      962.20      933.19     37.28 o 
   4   2  10     4457.87     4320.28     73.35 o 
   5   2  10     1710.54     1795.36     53.04 o 
   6   2  10      397.64      420.47     31.82 o 
   7   2  10      608.91      641.44     41.64 o 
   8   2  10      901.76      921.48     51.35 o 
   9   2  10      992.22      968.96     54.77 o 
  10   2  10      781.66      801.15     50.92 o 
  11   2  10      241.49      254.18     48.13 o 
 -20   3  10      111.96       74.82     49.93 o 
 -19   3  10      108.51       71.11     51.78 o 
 -18   3  10      142.25      106.77     56.88 o 
 -17   3  10       31.18       23.48     56.28 o 
 -16   3  10      396.67      337.30     39.03 o 
 -15   3  10      544.37      507.57     39.98 o 
 -14   3  10       75.45       70.53     29.51 o 
 -13   3  10       29.77       23.16     31.19 o 
 -12   3  10      992.92      867.33     34.57 o 
 -11   3  10      766.82      695.54     29.29 o 
 -10   3  10        0.98       -0.11     18.28 o 
  -9   3  10       45.24       41.30     18.41 o 
  -8   3  10      445.60      414.43     21.94 o 
  -7   3  10     1886.56     1809.07     36.37 o 
  -6   3  10      195.98      186.70     20.02 o 
  -5   3  10        2.60        7.36     18.04 o 
  -4   3  10      123.98       99.02     19.20 o 
  -3   3  10      528.46      453.71     22.63 o 
  -2   3  10      933.52      895.32     31.21 o 
  -1   3  10      806.65      792.01     28.16 o 
   0   3  10      882.95      796.72     24.53 o 
   1   3  10      429.13      347.34     20.53 o 
   2   3  10       71.41       47.10     17.73 o 
   3   3  10     2414.80     2362.77     64.20 o 
   4   3  10      149.27      146.65     23.88 o 
   5   3  10      614.91      563.19     34.24 o 
   6   3  10      135.27      110.66     24.67 o 
   7   3  10      949.47      941.50     47.91 o 
   8   3  10       28.58       39.93     33.83 o 
   9   3  10      124.40       78.12     37.61 o 
  10   3  10      158.31      120.76     49.18 o 
  11   3  10      157.96      143.33     63.72 o 
 -19   4  10      115.49      113.59     48.37 o 
 -18   4  10      145.02      130.31     41.53 o 
 -17   4  10       55.51       39.09     37.29 o 
 -16   4  10      148.78      144.43     31.14 o 
 -15   4  10      997.72      899.81     49.35 o 
 -14   4  10      379.69      434.12     52.83 o 
 -13   4  10       20.55       22.87     31.66 o 
 -12   4  10      352.82      320.30     36.84 o 
 -11   4  10     1860.20     1814.62     55.09 o 
 -10   4  10        2.22        9.07     23.36 o 
  -9   4  10       27.37       19.46     22.57 o 
  -8   4  10      250.57      232.36     25.30 o 
  -7   4  10      407.41      441.86     27.87 o 
  -6   4  10      172.90      146.71     23.36 o 
  -5   4  10      105.00      110.16     22.38 o 
  -4   4  10     1377.86     1430.57     36.71 o 
  -3   4  10      398.22      387.86     23.35 o 
  -2   4  10      146.39      133.13     32.35 o 
  -1   4  10       13.72       15.42     32.87 o 
   0   4  10     1585.43     1609.23     69.02 o 
   1   4  10      916.85      914.88     78.08 o 
   2   4  10      104.15       78.78     31.58 o 
   3   4  10      126.94      138.69     38.60 o 
   4   4  10      729.29      727.56     52.99 o 
   5   4  10      244.65      266.50     41.50 o 
   6   4  10       55.77       79.00     38.16 o 
   7   4  10      397.15      409.82     58.67 o 
   8   4  10      462.42      456.77     66.71 o 
   9   4  10        1.44       68.10     54.91 o 
  10   4  10      120.65      196.51     62.18 o 
 -18   5  10       13.96       -6.28     53.20 o 
 -17   5  10      266.79      311.19     49.11 o 
 -16   5  10       44.35       74.14     42.10 o 
 -15   5  10      225.24      335.19     41.00 o 
 -14   5  10      267.77      235.02     39.20 o 
 -13   5  10      952.61     1002.63     96.89 o 
 -12   5  10       64.27       92.81     39.35 o 
 -11   5  10      174.57      193.87     38.05 o 
 -10   5  10      391.04      411.70     42.02 o 
  -9   5  10      790.21      790.53     43.40 o 
  -8   5  10       40.12       43.45     29.09 o 
  -7   5  10      815.12      828.89     43.88 o 
  -6   5  10     1359.19     1471.59     60.65 o 
  -5   5  10      122.14      126.44     34.43 o 
  -4   5  10      125.59      106.91     33.21 o 
  -3   5  10       89.10       97.47     35.25 o 
  -2   5  10     2917.48     3150.86     90.30 o 
  -1   5  10       16.47        7.19     34.18 o 
   0   5  10      482.68      440.13     42.45 o 
   1   5  10      185.25      182.48     40.29 o 
   2   5  10     1128.39     1151.62     59.02 o 
   3   5  10        0.80       -2.35     37.68 o 
   4   5  10      200.57      212.64     42.66 o 
   5   5  10      735.87      739.43     55.35 o 
   6   5  10      628.12      708.00     56.87 o 
   7   5  10       57.80      114.83     58.24 o 
   8   5  10       66.22       76.95     60.82 o 
 -16   6  10        5.55       18.27     52.46 o 
 -15   6  10       62.91       58.18     44.08 o 
 -14   6  10     1447.72     1459.18    107.73 o 
 -13   6  10      298.17      327.26     59.33 o 
 -12   6  10       20.02       13.84     46.80 o 
 -11   6  10     1340.68     1483.83    138.83 o 
 -10   6  10     1415.31     1600.83     80.77 o 
  -9   6  10      486.74      521.81    101.38 o 
  -8   6  10      181.01      170.53     47.61 o 
  -7   6  10      267.57      338.77     40.12 o 
  -6   6  10      195.26      250.85     39.20 o 
  -5   6  10      891.26      894.22     51.22 o 
  -4   6  10       32.48       35.16     34.56 o 
  -3   6  10     1156.53     1219.41     55.51 o 
  -2   6  10       21.86       29.44     32.18 o 
  -1   6  10     1976.53     2153.79     93.62 o 
   0   6  10        0.82       29.53     32.23 o 
   1   6  10     2062.56     1956.58     97.61 o 
   2   6  10      204.92      183.04     45.31 o 
   3   6  10      643.60      721.11     58.45 o 
   4   6  10      398.23      358.44     55.03 o 
   5   6  10      719.89      711.48     52.60 o 
   6   6  10      415.51      452.02     66.69 o 
 -13   7  10      285.57      211.74     68.43 o 
 -12   7  10      209.33      219.42     70.84 o 
 -11   7  10      949.46     1073.62    163.28 o 
 -10   7  10      125.64      108.60     64.37 o 
  -9   7  10      361.70      294.64     47.92 o 
  -8   7  10       11.12       40.09     43.44 o 
  -7   7  10     1141.41     1246.35     77.67 o 
  -6   7  10     1204.08     1252.73     78.23 o 
  -5   7  10        2.25        8.25     39.69 o 
  -4   7  10      156.89      142.80     38.06 o 
  -3   7  10      696.88      786.09     46.76 o 
  -2   7  10     1742.44     1784.51     70.49 o 
  -1   7  10       30.73       37.68     36.12 o 
   0   7  10       12.15       -4.81     40.82 o 
   1   7  10      123.73      135.81     42.46 o 
   2   7  10     1722.18     1678.58     88.96 o 
   3   7  10       55.78       79.11     46.39 o 
  -6   8  10      289.35      301.27     72.56 o 
  -5   8  10      983.57      968.70     81.38 o 
  -4   8  10      380.30      361.81     74.72 o 
  -3   8  10      156.62      136.41     54.70 o 
 -21   1  11       79.05       74.16     63.24 o 
 -20   1  11      162.14      155.31     67.35 o 
 -19   1  11      358.75      317.16     70.76 o 
 -18   1  11      593.19      583.88     65.93 o 
 -17   1  11      468.52      440.67     61.93 o 
 -16   1  11      196.34      188.40     67.29 o 
 -15   1  11      189.96      186.55     40.57 o 
 -14   1  11      292.51      292.28     41.72 o 
 -13   1  11      633.44      672.75     57.06 o 
 -12   1  11        0.11       14.98     35.67 o 
 -11   1  11       76.95       63.62     33.65 o 
 -10   1  11      468.83      468.39     28.52 o 
  -9   1  11     2187.79     2251.30     44.84 o 
  -8   1  11        0.58        6.30     18.45 o 
  -7   1  11     1046.96     1053.58     32.42 o 
  -6   1  11      927.17      874.59     51.04 o 
  -5   1  11     6179.27     5927.90    102.87 o 
  -4   1  11     1087.95     1042.50     25.95 o 
  -3   1  11      103.33       96.14     22.27 o 
  -2   1  11     2048.59     1926.28     51.31 o 
  -1   1  11     1175.50     1114.10     32.80 o 
   0   1  11     1022.02      965.17     37.32 o 
   1   1  11      169.23      160.26     23.33 o 
   2   1  11      277.63      238.76     25.92 o 
   3   1  11      722.68      675.20     35.99 o 
   4   1  11       60.46       56.13     25.54 o 
   5   1  11       63.97       76.49     26.90 o 
   6   1  11      564.05      560.86     41.24 o 
   7   1  11       40.42       16.94     34.58 o 
   8   1  11      319.06      350.62     41.80 o 
   9   1  11        4.27       19.22     48.60 o 
  10   1  11      533.60      624.44     53.68 o 
  11   1  11       41.78       19.87     50.47 o 
 -21   2  11      517.97      471.47     88.94 o 
 -20   2  11      609.66      542.12     76.67 o 
 -19   2  11       37.46       58.41     56.14 o 
 -18   2  11      546.39      461.24     67.64 o 
 -17   2  11      929.39     1014.55     78.29 o 
 -16   2  11      617.29      566.26     58.40 o 
 -15   2  11      903.05      968.78     90.60 o 
 -14   2  11     2575.78     2695.42     71.74 o 
 -13   2  11      405.88      406.01     35.13 o 
 -12   2  11      441.61      413.53     33.69 o 
 -11   2  11      525.75      502.14     34.28 o 
 -10   2  11     4271.29     4529.58    132.06 o 
  -9   2  11       22.44       25.19     24.59 o 
  -8   2  11     4316.99     4317.34     66.80 o 
  -7   2  11       87.81       66.96     23.86 o 
  -6   2  11     4769.05     4527.11     67.45 o 
  -5   2  11       22.02       14.21     11.15 o 
  -4   2  11     2258.55     2142.44     34.67 o 
  -3   2  11      224.14      214.80     23.09 o 
  -2   2  11     5136.57     4797.72     72.77 o 
  -1   2  11     2077.10     2032.65     43.10 o 
   0   2  11      443.45      383.61     22.93 o 
   1   2  11       41.06       35.23     21.22 o 
   2   2  11     1902.99     1862.14     49.38 o 
   3   2  11     9199.51     9318.50    137.91 o 
   4   2  11      138.42      128.02     25.86 o 
   5   2  11        2.90        8.85     25.46 o 
   6   2  11      727.37      718.83     42.83 o 
   7   2  11     4391.21     4661.18     91.37 o 
   8   2  11       35.18       13.55     35.04 o 
   9   2  11       53.54       30.43     39.24 o 
  10   2  11      144.02      140.85     44.74 o 
 -20   3  11      236.45      198.42     55.43 o 
 -19   3  11        7.50       33.85     65.17 o 
 -18   3  11      481.89      333.20     65.52 o 
 -17   3  11     2793.51     2757.65    393.49 o 
 -16   3  11      152.08      115.83     35.19 o 
 -15   3  11        4.29        0.04     31.02 o 
 -14   3  11      670.49      667.59     41.92 o 
 -13   3  11     4522.74     4895.82    108.89 o 
 -12   3  11       36.92       37.08     28.12 o 
 -11   3  11      134.85      124.47     30.50 o 
 -10   3  11     1059.61     1026.67     54.21 o 
  -9   3  11     9867.33    10258.13    217.27 o 
  -8   3  11       82.92       77.88     17.57 o 
  -7   3  11     3682.03     3576.68     47.81 o 
  -6   3  11       90.06       67.92     18.84 o 
  -5   3  11    12499.04    12585.04    115.03 o 
  -4   3  11     3027.51     3186.77     62.08 o 
  -3   3  11     2427.96     2393.63     58.31 o 
  -2   3  11     2455.55     2376.01     54.24 o 
  -1   3  11     4888.43     4649.24     68.83 o 
   0   3  11     4394.26     4158.42     56.83 o 
   1   3  11      155.45      161.75     18.95 o 
   2   3  11     1672.18     1614.76     38.28 o 
   3   3  11     2166.30     2103.90     52.46 o 
   4   3  11     1643.79     1739.74     52.46 o 
   5   3  11      274.29      282.41     29.02 o 
   6   3  11     1753.27     1941.26     59.29 o 
   7   3  11       97.56      107.53     30.46 o 
   8   3  11     1464.39     1525.10     61.22 o 
   9   3  11      148.15      187.91     47.25 o 
  10   3  11     1753.00     1892.98     87.53 o 
 -19   4  11      135.59      101.04     48.08 o 
 -18   4  11      467.19      529.61     56.11 o 
 -17   4  11     1188.33     1228.40     69.04 o 
 -16   4  11      458.63      468.29     43.66 o 
 -15   4  11      955.58      861.68     51.67 o 
 -14   4  11     2513.31     2611.45     90.58 o 
 -13   4  11       47.39       47.55     31.83 o 
 -12   4  11     2022.03     1967.81     78.14 o 
 -11   4  11      816.62      776.00     42.89 o 
 -10   4  11     1892.68     2011.49     76.86 o 
  -9   4  11     2462.21     2576.29     81.77 o 
  -8   4  11     6285.82     6223.18    324.52 o 
  -7   4  11      918.08      920.29     34.44 o 
  -6   4  11     3729.81     3823.31     57.08 o 
  -5   4  11     1134.15     1138.46     37.78 o 
  -4   4  11     2059.26     2002.76     65.14 o 
  -3   4  11      358.19      347.58     31.14 o 
  -2   4  11     7330.52     7150.02    501.64 o 
  -1   4  11     2945.21     2920.03    179.94 o 
   0   4  11      109.97       93.59     30.94 o 
   1   4  11       16.64        1.78     49.70 o 
   2   4  11     3580.44     3665.75    109.74 o 
   3   4  11     5538.31     5326.52    132.93 o 
   4   4  11       50.24       88.61     40.12 o 
   5   4  11       51.87       52.12     38.23 o 
   6   4  11     2044.40     1966.03     96.49 o 
   7   4  11     3004.92     3192.44    120.45 o 
   8   4  11      186.68      179.67     56.67 o 
 -17   5  11      865.23      970.24     66.55 o 
 -16   5  11       19.80       32.10     36.53 o 
 -15   5  11      153.46      123.14     39.31 o 
 -14   5  11      856.59      781.81     56.65 o 
 -13   5  11     1496.10     1509.27     58.00 o 
 -12   5  11      453.06      453.54     42.17 o 
 -11   5  11      108.94       53.30     36.36 o 
 -10   5  11      927.36      872.77    105.28 o 
  -9   5  11     2473.22     2539.41     94.13 o 
  -8   5  11     1012.52     1019.05     65.84 o 
  -7   5  11      296.27      263.79     49.90 o 
  -6   5  11      379.25      384.33     53.02 o 
  -5   5  11     2969.38     2941.77     79.26 o 
  -4   5  11     1758.47     1707.01     58.23 o 
  -3   5  11     1267.40     1391.10     54.89 o 
  -2   5  11       35.76       25.42     30.39 o 
  -1   5  11     1554.99     1455.95     90.12 o 
   0   5  11     1708.83     1550.98    108.45 o 
   1   5  11     1534.45     1563.78     64.88 o 
   2   5  11        8.50       -0.82     36.17 o 
   3   5  11      761.77      702.03     62.83 o 
   4   5  11      876.64      859.99     71.87 o 
   5   5  11     1553.82     1574.54     88.81 o 
   6   5  11      217.80      227.68     49.56 o 
   7   5  11        8.91       22.55     60.17 o 
 -15   6  11      658.94      618.99     53.83 o 
 -14   6  11        1.23       -5.78     41.53 o 
 -13   6  11        9.18       -2.74     49.50 o 
 -12   6  11       59.42       72.53     52.75 o 
 -11   6  11     1630.60     1633.17     90.66 o 
 -10   6  11      218.69      246.08     54.10 o 
  -9   6  11       39.90       18.11     45.51 o 
  -8   6  11       67.43       18.19     48.73 o 
  -7   6  11     1841.01     1673.23     78.19 o 
  -6   6  11      912.55      901.20     77.06 o 
  -5   6  11      109.27       90.18     51.83 o 
  -4   6  11      153.09      184.17     53.38 o 
  -3   6  11     1574.12     1575.68     61.81 o 
  -2   6  11     2213.50     2120.46     76.37 o 
  -1   6  11      105.09       79.66     33.17 o 
   0   6  11      157.20      154.82     38.11 o 
   1   6  11      158.90      118.34     40.06 o 
   2   6  11     1216.75     1127.49     65.77 o 
   3   6  11      822.52      801.34     62.28 o 
   4   6  11       13.22       27.69     46.59 o 
   5   6  11       18.42       25.01     43.18 o 
 -12   7  11     1004.18     1117.88     93.76 o 
 -11   7  11       21.54       44.44     66.11 o 
 -10   7  11     1190.53     1136.73    136.50 o 
  -9   7  11      272.49      195.74     49.27 o 
  -8   7  11      814.58      846.51     69.48 o 
  -7   7  11        1.59       25.12     44.74 o 
  -6   7  11     1184.72     1118.15    113.61 o 
  -5   7  11       30.88       49.09     42.41 o 
  -4   7  11      340.97      346.21     51.33 o 
  -3   7  11       79.55       94.05     43.93 o 
  -2   7  11      781.26      760.87     56.12 o 
  -1   7  11        3.37        5.25     44.21 o 
   0   7  11      314.45      313.36     47.46 o 
   1   7  11      761.66      823.69     61.40 o 
   2   7  11      286.84      246.47     50.63 o 
 -21   0  12     3494.52     3168.39    188.03 o 
 -20   0  12      168.04      170.77     98.39 o 
 -19   0  12       78.83       69.87     87.60 o 
 -18   0  12       19.45       34.15     87.60 o 
 -17   0  12     6245.39     6754.65    220.86 o 
 -16   0  12      925.74      839.46     92.99 o 
 -15   0  12       75.71      121.40     74.06 o 
 -14   0  12       16.96       52.01     64.83 o 
 -13   0  12     4018.32     4159.81    152.31 o 
 -12   0  12     5398.13     5447.34    166.81 o 
 -11   0  12      303.74      298.76     68.91 o 
 -10   0  12        3.78       11.14     52.61 o 
  -9   0  12     6999.35     6889.94    137.02 o 
  -8   0  12    10012.61     9486.27    343.34 o 
  -7   0  12      377.28      395.95     53.65 o 
  -6   0  12       38.53       33.90      6.54 o 
  -5   0  12     3547.07     3397.46     51.86 o 
  -4   0  12    16829.92    15500.36   1126.89 o 
  -3   0  12      185.06      160.57     34.55 o 
  -2   0  12     3486.11     3430.16     86.09 o 
  -1   0  12      905.22      831.48     50.83 o 
   0   0  12    11876.02    11937.60    157.35 o 
   1   0  12      461.63      387.65     45.33 o 
   2   0  12    10397.06    10557.86    226.07 o 
   3   0  12      163.50      236.14     42.48 o 
   4   0  12     6096.02     6171.99    131.55 o 
   5   0  12     1667.55     1791.22     80.53 o 
   6   0  12     3502.68     3587.85    112.94 o 
   7   0  12     1340.10     1411.55     80.45 o 
   8   0  12     1271.07     1289.79     82.51 o 
   9   0  12     1262.93     1547.18     91.30 o 
  10   0  12     1085.40     1152.97     97.13 o 
 -21   1  12       80.39       17.72     68.65 o 
 -20   1  12     1049.19     1095.28     93.08 o 
 -19   1  12      139.41      147.15     56.84 o 
 -18   1  12      324.61      307.49     64.69 o 
 -17   1  12        1.16      -11.10     48.98 o 
 -16   1  12     4190.51     4078.21    121.90 o 
 -15   1  12      244.79      251.53     41.34 o 
 -14   1  12      607.37      678.65     60.82 o 
 -13   1  12      370.28      472.27     44.18 o 
 -12   1  12     8296.21     8104.97    142.37 o 
 -11   1  12     1831.41     1889.48     75.71 o 
 -10   1  12     2150.14     2260.49     78.45 o 
  -9   1  12     2857.70     2933.69     48.03 o 
  -8   1  12     1647.77     1537.45     37.17 o 
  -7   1  12     2689.09     2547.16     45.92 o 
  -6   1  12     1692.37     1563.89     40.14 o 
  -5   1  12    12079.30    12428.24    114.26 o 
  -4   1  12      196.32      176.35     31.17 o 
  -3   1  12     1507.57     1382.82     41.89 o 
  -2   1  12     1327.37     1250.82     40.91 o 
  -1   1  12     8750.18     8662.82     81.99 o 
   0   1  12      186.53      132.64     23.49 o 
   1   1  12      632.42      557.46     31.65 o 
   2   1  12     3743.67     3674.38     68.70 o 
   3   1  12     3438.45     3422.30     96.61 o 
   4   1  12      348.03      388.65     30.89 o 
   5   1  12      273.89      302.32     34.31 o 
   6   1  12      344.39      297.25     36.67 o 
   7   1  12     2847.42     2731.64     75.19 o 
   8   1  12     1345.79     1562.77     63.23 o 
   9   1  12       26.42        1.22     39.83 o 
  10   1  12       46.94       71.55     46.38 o 
 -20   2  12       27.60       -4.03     67.79 o 
 -19   2  12       26.36      -29.04     61.07 o 
 -18   2  12      173.47      150.39     54.51 o 
 -17   2  12     1470.89     1490.52     86.32 o 
 -16   2  12      180.61      162.66     41.34 o 
 -15   2  12        0.23       -0.48     36.43 o 
 -14   2  12       24.74       22.86     37.91 o 
 -13   2  12     2491.50     2440.03     87.50 o 
 -12   2  12     1600.59     1627.17     52.52 o 
 -11   2  12       10.45       28.66     26.77 o 
 -10   2  12       67.10       82.39     27.43 o 
  -9   2  12     2699.67     2643.64     56.96 o 
  -8   2  12     4595.34     4768.80     71.13 o 
  -7   2  12      279.16      260.47     27.76 o 
  -6   2  12       42.25       22.85     23.27 o 
  -5   2  12     1283.05     1144.94     40.34 o 
  -4   2  12     4743.62     4566.24    105.56 o 
  -3   2  12     1211.74     1242.75     47.26 o 
  -2   2  12      244.99      242.74     27.01 o 
  -1   2  12       98.32       58.55     24.18 o 
   0   2  12     4211.37     4042.93     58.39 o 
   1   2  12     1892.94     1876.18     43.85 o 
   2   2  12      436.08      384.85     30.07 o 
   3   2  12      421.58      460.84     31.70 o 
   4   2  12     1518.32     1445.27     50.24 o 
   5   2  12     2760.96     2689.52     67.86 o 
   6   2  12      346.77      363.85     37.14 o 
   7   2  12      271.06      285.20     36.62 o 
   8   2  12      361.05      392.60     43.01 o 
   9   2  12      533.60      543.30     56.27 o 
 -20   3  12      291.03      308.36     70.25 o 
 -19   3  12      116.70      120.77     54.70 o 
 -18   3  12       75.23       83.51     60.54 o 
 -17   3  12       29.38        9.32     44.72 o 
 -16   3  12      182.72      156.53     38.94 o 
 -15   3  12      179.95      118.47     43.30 o 
 -14   3  12      788.63      758.49     65.21 o 
 -13   3  12       76.35       29.89     30.14 o 
 -12   3  12       60.22       37.76     29.83 o 
 -11   3  12      831.70      830.28     44.66 o 
 -10   3  12      760.17      806.23     42.90 o 
  -9   3  12        6.18        8.76     27.07 o 
  -8   3  12       14.54       21.86     26.70 o 
  -7   3  12     2136.62     2029.89     54.37 o 
  -6   3  12      419.23      398.11     33.90 o 
  -5   3  12      366.41      387.68     30.36 o 
  -4   3  12        7.54       23.94     24.83 o 
  -3   3  12     1235.89     1075.85     38.47 o 
  -2   3  12      521.67      482.25     37.79 o 
  -1   3  12      578.62      555.55     33.38 o 
   0   3  12      175.69      199.49     21.27 o 
   1   3  12       61.11       69.70     22.26 o 
   2   3  12     1499.99     1432.44     46.24 o 
   3   3  12      188.58      162.95     26.42 o 
   4   3  12      205.74      192.79     27.34 o 
   5   3  12      168.25      175.11     28.76 o 
   6   3  12      611.32      531.68     48.08 o 
   7   3  12      288.38      326.26     45.73 o 
   8   3  12      216.69      218.00     49.27 o 
 -19   4  12       14.42      -17.18     54.27 o 
 -18   4  12      159.69      183.74     68.72 o 
 -17   4  12       95.60      172.28     56.41 o 
 -16   4  12       38.86       18.58     39.70 o 
 -15   4  12       20.27        4.15     38.53 o 
 -14   4  12      981.22      887.43     58.19 o 
 -13   4  12      159.01      186.03     34.32 o 
 -12   4  12      102.39       97.47     33.66 o 
 -11   4  12      409.82      414.60     46.05 o 
 -10   4  12     2154.22     2254.33     81.47 o 
  -9   4  12      383.66      421.25     47.27 o 
  -8   4  12       74.08       73.49     27.97 o 
  -7   4  12      858.57      855.82     59.02 o 
  -6   4  12      781.54      721.65     39.65 o 
  -5   4  12      102.92      138.40     37.86 o 
  -4   4  12       65.25       99.39     28.90 o 
  -3   4  12      797.79      817.53     38.74 o 
  -2   4  12      317.60      279.73     34.81 o 
  -1   4  12      111.74       90.75     37.37 o 
   0   4  12      395.14      382.55     46.94 o 
   1   4  12      593.95      516.17     64.54 o 
   2   4  12      225.84      269.68     44.13 o 
   3   4  12      962.90      868.57     56.90 o 
   4   4  12      475.20      615.52     53.18 o 
   5   4  12      188.90      181.51     43.16 o 
   6   4  12        7.56       44.70     56.18 o 
   7   4  12      549.46      593.83     68.82 o 
 -17   5  12       14.25       21.17     60.58 o 
 -16   5  12      700.37      599.24     58.28 o 
 -15   5  12      206.02      221.42     44.30 o 
 -14   5  12       24.31       53.53     36.23 o 
 -13   5  12      176.87      177.24     38.03 o 
 -12   5  12     1439.54     1599.09     91.56 o 
 -11   5  12        0.31        4.66     36.98 o 
 -10   5  12       63.76       61.61     40.16 o 
  -9   5  12      257.17      263.00     44.03 o 
  -8   5  12       24.54       44.68     40.14 o 
  -7   5  12        2.59        4.87     43.68 o 
  -6   5  12        0.77       20.75     46.75 o 
  -5   5  12     2154.62     2347.97    119.24 o 
  -4   5  12       79.10      117.40     44.24 o 
  -3   5  12        8.61       24.82     44.88 o 
  -2   5  12      574.03      513.13     39.57 o 
  -1   5  12     2275.43     2307.71     93.10 o 
   0   5  12      203.94      165.52     35.26 o 
   1   5  12      363.75      320.51     40.41 o 
   2   5  12       90.83       54.50     44.41 o 
   3   5  12      656.38      630.35     84.79 o 
   4   5  12       24.97       54.94     39.13 o 
   5   5  12      303.66      357.26     99.70 o 
   6   5  12      356.18      326.08     66.25 o 
 -15   6  12       24.44       12.14     45.90 o 
 -14   6  12       79.55       63.10     48.71 o 
 -13   6  12      778.14      846.86     73.01 o 
 -12   6  12      327.91      361.54     58.59 o 
 -11   6  12        1.71      -29.39     48.92 o 
 -10   6  12      847.60      840.34     69.33 o 
  -9   6  12     1484.36     1730.06     89.88 o 
  -8   6  12      772.63      850.29     65.04 o 
  -7   6  12        1.66        0.57     43.18 o 
  -6   6  12      124.09      137.37     46.99 o 
  -5   6  12      423.38      414.93     58.66 o 
  -4   6  12     1097.73     1251.86    107.67 o 
  -3   6  12       38.09       27.54     45.42 o 
  -2   6  12      354.68      308.10     56.57 o 
  -1   6  12        5.24       18.17     52.03 o 
   0   6  12     1570.11     1649.85    176.52 o 
   1   6  12       12.67       22.66     42.33 o 
   2   6  12      712.89      687.52     52.51 o 
   3   6  12      741.19      689.20     60.20 o 
   4   6  12     1130.67      992.14    127.75 o 
 -11   7  12        0.93        6.77     50.96 o 
 -10   7  12      903.16      886.75     75.29 o 
  -9   7  12      532.26      559.72     66.58 o 
  -8   7  12      760.83      735.27     67.77 o 
  -7   7  12       26.33       54.58     42.64 o 
  -6   7  12      371.93      396.21     56.47 o 
  -5   7  12     1696.33     1857.93     92.23 o 
  -4   7  12       65.62       49.52     40.83 o 
  -3   7  12      140.86      128.71     45.32 o 
  -2   7  12      213.65      251.83     64.69 o 
  -1   7  12     1026.28     1049.09     82.86 o 
   0   7  12        4.84       72.83     56.59 o 
 -21   1  13       44.03       49.89     57.09 o 
 -20   1  13       84.38       86.99     64.41 o 
 -19   1  13       82.93       24.37     54.06 o 
 -18   1  13        0.25       21.45     78.73 o 
 -17   1  13      568.23      513.05     70.90 o 
 -16   1  13      564.55      653.23     65.96 o 
 -15   1  13      263.46      236.49     44.55 o 
 -14   1  13        6.78       29.88     39.60 o 
 -13   1  13      972.83      957.93     67.83 o 
 -12   1  13     1262.19     1343.67     72.74 o 
 -11   1  13        0.15       -7.89     38.04 o 
 -10   1  13       13.32        2.30     37.77 o 
  -9   1  13       36.56       33.21     35.55 o 
  -8   1  13     2509.77     2604.09     81.83 o 
  -7   1  13        8.15        2.81     17.95 o 
  -6   1  13      144.78      134.10     21.79 o 
  -5   1  13      478.91      419.34     28.91 o 
  -4   1  13     1952.62     1842.95     59.45 o 
  -3   1  13      648.87      600.40     32.53 o 
  -2   1  13       10.61       10.97     24.18 o 
  -1   1  13      120.89      129.40     29.76 o 
   0   1  13     1045.26      946.04     34.82 o 
   1   1  13     1417.47     1333.14     48.25 o 
   2   1  13       11.67        5.88     25.73 o 
   3   1  13      389.80      405.74     32.42 o 
   4   1  13      891.63      890.11     44.99 o 
   5   1  13      587.10      638.54     43.75 o 
   6   1  13        5.16        6.82     31.54 o 
   7   1  13      330.85      339.87     42.72 o 
   8   1  13       35.82       38.96     42.36 o 
 -20   2  13      621.71      613.41     72.38 o 
 -19   2  13      185.37      211.99     62.78 o 
 -18   2  13       10.32       13.25     55.32 o 
 -17   2  13      891.06      822.50     74.04 o 
 -16   2  13      328.91      385.46     60.67 o 
 -15   2  13      335.35      340.48     49.23 o 
 -14   2  13       70.50       64.02     41.35 o 
 -13   2  13     1782.62     1847.56     82.10 o 
 -12   2  13       56.43       53.16     40.25 o 
 -11   2  13      362.31      392.73     43.40 o 
 -10   2  13      205.61      216.13     40.20 o 
  -9   2  13     3649.58     3692.65     65.74 o 
  -8   2  13       10.04       18.55     24.64 o 
  -7   2  13     3076.05     3058.25     60.91 o 
  -6   2  13      256.70      259.09     27.18 o 
  -5   2  13     2137.14     2082.34     52.43 o 
  -4   2  13      894.45      873.55     36.20 o 
  -3   2  13     1936.17     1824.52     58.11 o 
  -2   2  13      814.31      760.47     37.33 o 
  -1   2  13     1130.89     1068.46     46.64 o 
   0   2  13     2501.63     2440.96     49.57 o 
   1   2  13        5.08       -1.56     20.86 o 
   2   2  13       13.06        5.20     24.73 o 
   3   2  13      665.34      626.64     36.85 o 
   4   2  13     2506.85     2671.25     67.36 o 
   5   2  13       23.17       23.44     29.13 o 
   6   2  13        0.86       24.30     32.07 o 
   7   2  13       24.23       36.75     33.32 o 
   8   2  13     1578.24     1753.60     66.53 o 
 -19   3  13      474.67      353.20     69.76 o 
 -18   3  13       16.21       -3.00     57.99 o 
 -17   3  13     1600.33     1295.17     85.78 o 
 -16   3  13     2017.73     2094.46     98.21 o 
 -15   3  13      758.16      669.08     55.36 o 
 -14   3  13       42.45       25.73     38.81 o 
 -13   3  13     1908.08     1831.00     83.01 o 
 -12   3  13     7557.97     7999.53    490.74 o 
 -11   3  13       20.91        4.99     36.91 o 
 -10   3  13      907.99      894.70     47.79 o 
  -9   3  13      284.72      269.79     32.36 o 
  -8   3  13     8656.58     9134.53    107.27 o 
  -7   3  13      779.52      864.74     48.05 o 
  -6   3  13       72.43       71.01     27.60 o 
  -5   3  13      333.10      293.53     31.17 o 
  -4   3  13     6852.37     6987.80     94.60 o 
  -3   3  13      898.24      937.84     39.31 o 
  -2   3  13      344.61      293.00     30.00 o 
  -1   3  13      386.57      375.23     31.03 o 
   0   3  13     5879.78     5879.69    105.90 o 
   1   3  13     4095.58     3998.59     70.48 o 
   2   3  13        2.12       10.23     22.91 o 
   3   3  13      907.49      943.17     51.83 o 
   4   3  13     2068.52     2106.09     94.19 o 
   5   3  13     1916.85     2078.88    115.60 o 
   6   3  13      330.58      312.72     57.29 o 
   7   3  13     1040.11     1134.05     88.29 o 
 -18   4  13        1.75        5.61     55.56 o 
 -17   4  13      519.82      483.81     51.57 o 
 -16   4  13      395.49      379.66     51.60 o 
 -15   4  13      978.53      947.53     63.21 o 
 -14   4  13      198.72      245.59     46.70 o 
 -13   4  13     1668.86     1655.47     87.65 o 
 -12   4  13      248.51      215.50     44.90 o 
 -11   4  13      677.38      735.65     46.65 o 
 -10   4  13      669.54      639.29     43.55 o 
  -9   4  13     4163.37     4552.72    105.86 o 
  -8   4  13       67.10       43.55     28.59 o 
  -7   4  13     2776.85     2690.45     86.10 o 
  -6   4  13      368.80      379.51     51.94 o 
  -5   4  13     4218.46     4387.36    108.45 o 
  -4   4  13      980.88     1024.78     61.31 o 
  -3   4  13     2896.18     2837.49     97.74 o 
  -2   4  13      386.65      326.72     38.82 o 
  -1   4  13     2138.76     2230.70     88.22 o 
   0   4  13     3701.67     3915.81    147.16 o 
   1   4  13      231.61      190.92     51.95 o 
   2   4  13       27.56       33.66     43.31 o 
   3   4  13     1366.27     1372.15     86.93 o 
   4   4  13     2700.97     2969.54    116.73 o 
   5   4  13       20.95       43.61     52.66 o 
   6   4  13       65.46       29.75     59.94 o 
 -17   5  13      592.06      522.94     62.25 o 
 -16   5  13      366.22      414.93     65.85 o 
 -15   5  13        0.04      -27.63     54.62 o 
 -14   5  13      122.01      105.10     58.43 o 
 -13   5  13     1166.30     1072.43    145.00 o 
 -12   5  13     1329.45     1445.77     80.18 o 
 -11   5  13      431.50      414.56     50.93 o 
 -10   5  13      365.85      257.40     46.02 o 
  -9   5  13      316.03      327.51     44.67 o 
  -8   5  13     2006.31     2004.31     81.64 o 
  -7   5  13      836.61      916.10     63.07 o 
  -6   5  13      114.08      129.20     41.74 o 
  -5   5  13      394.70      322.02     48.27 o 
  -4   5  13     2389.40     2363.10     93.23 o 
  -3   5  13      476.20      575.00     52.48 o 
  -2   5  13      634.82      594.55     47.86 o 
  -1   5  13       12.72        6.00     40.65 o 
   0   5  13     2333.99     2344.38     97.11 o 
   1   5  13     1254.65     1376.58     91.44 o 
   2   5  13      213.61      278.92     51.01 o 
   3   5  13      266.58      244.67     62.60 o 
   4   5  13      655.86      582.74     59.25 o 
 -14   6  13      766.64      711.48    140.09 o 
 -13   6  13       13.38       -3.88     51.37 o 
 -12   6  13      111.42       75.97     43.56 o 
 -11   6  13       30.04       42.73     43.12 o 
 -10   6  13     1841.12     1904.99    103.90 o 
  -9   6  13       93.21      122.30     48.42 o 
  -8   6  13       17.59       15.30     45.50 o 
  -7   6  13       11.05        1.93     48.80 o 
  -6   6  13     1361.54     1437.46     83.29 o 
  -5   6  13      431.20      431.26     58.44 o 
  -4   6  13       36.29      -17.99     49.62 o 
  -3   6  13        8.07       19.60     54.89 o 
  -2   6  13      967.99      881.06     65.50 o 
  -1   6  13      850.95      839.00     54.17 o 
   0   6  13       56.95       98.82     43.73 o 
   1   6  13       40.88       29.56     41.94 o 
   2   6  13      547.84      481.30     57.19 o 
  -9   7  13     1066.35     1054.17     94.97 o 
  -8   7  13       37.08       29.62     48.40 o 
  -7   7  13      478.60      433.74     63.91 o 
  -6   7  13       11.10       15.04     59.89 o 
  -5   7  13      799.26      663.69     73.45 o 
  -4   7  13        0.31        3.78     42.88 o 
  -3   7  13      463.92      462.53     65.52 o 
 -21   0  14      191.92      159.50    101.74 o 
 -20   0  14     1093.93     1306.23    140.81 o 
 -19   0  14        0.02      -40.15     87.60 o 
 -18   0  14     1194.24     1204.01    124.27 o 
 -17   0  14       28.64       24.93     77.89 o 
 -16   0  14     2671.85     2852.98    148.60 o 
 -15   0  14     1225.20     1480.00    119.96 o 
 -14   0  14     1721.36     1628.95    114.21 o 
 -13   0  14      160.77      133.50     64.23 o 
 -12   0  14     2799.30     3001.10    138.05 o 
 -11   0  14     2825.07     2897.20    131.46 o 
 -10   0  14      176.54      138.65     58.12 o 
  -9   0  14       23.88       20.97     61.24 o 
  -8   0  14     7465.11     7744.15    192.34 o 
  -7   0  14    10323.43    10420.49    217.03 o 
  -6   0  14      509.19      380.48     70.11 o 
  -5   0  14      123.53      123.19     62.20 o 
  -4   0  14     3475.79     3194.39    128.95 o 
  -3   0  14    14169.91    13885.24    176.59 o 
  -2   0  14      334.52      351.10     50.09 o 
  -1   0  14      872.83      935.85     61.05 o 
   0   0  14      838.70      745.24     55.13 o 
   1   0  14     1890.82     1918.64     79.43 o 
   2   0  14     1237.03     1264.89     70.50 o 
   3   0  14     1504.35     1634.80    148.72 o 
   4   0  14       31.37       41.87     42.00 o 
   5   0  14     2561.17     2673.35    101.98 o 
   6   0  14      548.16      688.11     70.34 o 
   7   0  14      307.04      330.54     63.68 o 
 -20   1  14       46.77       24.33     58.73 o 
 -19   1  14     1794.94     1969.34    104.72 o 
 -18   1  14      320.52      373.64     67.44 o 
 -17   1  14      134.50      155.00     51.34 o 
 -16   1  14       36.08       16.81     51.55 o 
 -15   1  14     3279.21     3279.10    165.20 o 
 -14   1  14     2101.01     2218.68     93.07 o 
 -13   1  14      556.54      658.41     62.99 o 
 -12   1  14      496.83      507.89     49.43 o 
 -11   1  14     3122.84     3231.32     97.97 o 
 -10   1  14     1602.32     1610.84     80.17 o 
  -9   1  14     1260.16     1398.86     67.50 o 
  -8   1  14      481.74      498.83     53.13 o 
  -7   1  14      156.91      121.48     39.91 o 
  -6   1  14     1816.35     1693.63     70.48 o 
  -5   1  14     1164.83     1231.30     62.88 o 
  -4   1  14     2890.84     3071.42     73.39 o 
  -3   1  14      166.34      112.08     28.19 o 
  -2   1  14     2011.52     1887.39     53.12 o 
  -1   1  14      483.19      467.49     37.96 o 
   0   1  14     8323.61     8281.09     99.30 o 
   1   1  14       84.59       19.94     26.21 o 
   2   1  14     1592.30     1482.44     52.72 o 
   3   1  14      395.55      348.62     38.13 o 
   4   1  14     3637.45     3885.62     82.93 o 
   5   1  14      620.51      668.39     44.27 o 
   6   1  14      203.37      197.15     37.59 o 
   7   1  14      214.90      220.68     39.66 o 
 -20   2  14      320.62      377.36     66.60 o 
 -19   2  14       76.08       73.02     64.07 o 
 -18   2  14      454.24      453.95     51.80 o 
 -17   2  14       62.02       57.24     42.11 o 
 -16   2  14     1300.38     1301.13     78.72 o 
 -15   2  14       24.14       20.65     40.13 o 
 -14   2  14       19.09       16.53     40.54 o 
 -13   2  14        1.56       29.56     42.99 o 
 -12   2  14     2900.36     3067.59     99.01 o 
 -11   2  14      164.31      143.91     43.52 o 
 -10   2  14      119.52      131.42     41.10 o 
  -9   2  14      310.96      245.68     41.42 o 
  -8   2  14     2224.12     2123.73     78.37 o 
  -7   2  14     2020.82     2070.26     76.37 o 
  -6   2  14      404.80      382.45     30.61 o 
  -5   2  14      171.05      114.12     26.18 o 
  -4   2  14     1298.16     1202.91     41.81 o 
  -3   2  14     3618.41     3695.13     81.06 o 
  -2   2  14      272.51      257.29     29.24 o 
  -1   2  14      459.34      454.28     34.85 o 
   0   2  14      329.85      292.36     27.81 o 
   1   2  14     1790.57     1810.23     47.30 o 
   2   2  14      458.09      446.55     30.51 o 
   3   2  14      553.21      609.63     37.35 o 
   4   2  14       20.00       14.50     27.67 o 
   5   2  14     1157.21     1135.71     52.12 o 
   6   2  14      353.42      371.22     41.27 o 
   7   2  14      326.77      366.84     42.28 o 
 -19   3  14       31.95      132.52     85.02 o 
 -18   3  14       79.59       80.32     54.56 o 
 -17   3  14       29.24       42.24     44.76 o 
 -16   3  14      214.71      219.88     47.33 o 
 -15   3  14      116.77       78.15     44.60 o 
 -14   3  14      228.44      209.25     45.59 o 
 -13   3  14      180.41      171.00     44.67 o 
 -12   3  14       78.96       77.68     42.34 o 
 -11   3  14      198.75      151.37     41.61 o 
 -10   3  14      579.91      615.19     56.31 o 
  -9   3  14      462.17      500.62     50.11 o 
  -8   3  14        8.16        0.85     35.92 o 
  -7   3  14       34.22       17.72     27.19 o 
  -6   3  14     1175.10     1114.49     46.24 o 
  -5   3  14      654.93      689.95     39.43 o 
  -4   3  14       21.89       28.90     26.90 o 
  -3   3  14        0.40       -0.41     24.25 o 
  -2   3  14      577.32      563.33     49.27 o 
  -1   3  14      717.34      645.92     46.32 o 
   0   3  14      158.42      137.90     55.74 o 
   1   3  14        0.51      -12.81     47.86 o 
   2   3  14       15.47       13.98     41.70 o 
   3   3  14      559.92      431.96     61.04 o 
   4   3  14      161.88      135.45     41.87 o 
   5   3  14        0.98       -7.97     51.25 o 
   6   3  14        3.44        2.55     52.61 o 
 -18   4  14       29.60       67.59     63.82 o 
 -17   4  14      417.94      291.77     64.67 o 
 -16   4  14       69.78       85.24     47.43 o 
 -15   4  14        0.40       -8.31     43.45 o 
 -14   4  14      143.78       87.29     42.18 o 
 -13   4  14      742.96      690.91     69.50 o 
 -12   4  14        4.01       -8.09     39.51 o 
 -11   4  14       43.17       41.27     38.16 o 
 -10   4  14      259.85      323.20     43.14 o 
  -9   4  14      390.61      492.92     66.16 o 
  -8   4  14      127.21      124.95     38.05 o 
  -7   4  14      343.21      308.92     45.00 o 
  -6   4  14      650.34      693.52     60.28 o 
  -5   4  14      457.00      422.11     43.69 o 
  -4   4  14       29.86       31.41     37.14 o 
  -3   4  14      733.14      713.70     46.84 o 
  -2   4  14      821.94      758.81     48.83 o 
  -1   4  14      265.28      234.91     45.50 o 
   0   4  14      369.40      375.07     49.23 o 
   1   4  14      222.56      188.52     58.17 o 
   2   4  14      425.00      429.26     95.27 o 
   3   4  14        4.89       19.75     40.50 o 
   4   4  14      481.24      429.47     59.06 o 
   5   4  14      134.63      169.12     62.91 o 
 -16   5  14        9.43       10.25     53.82 o 
 -15   5  14      476.79      434.59     96.83 o 
 -14   5  14       14.31      -16.16     61.24 o 
 -13   5  14       21.28       51.97     58.84 o 
 -12   5  14      927.51      831.42     88.62 o 
 -11   5  14     1401.08     1415.26     93.29 o 
 -10   5  14       37.89       39.54     55.87 o 
  -9   5  14      124.10      114.75     41.05 o 
  -8   5  14     1338.64     1325.08     74.98 o 
  -7   5  14      277.24      270.43     47.51 o 
  -6   5  14       22.78       -4.28     38.00 o 
  -5   5  14      207.14      163.04     45.72 o 
  -4   5  14     1069.75     1275.79     77.36 o 
  -3   5  14       26.52       49.30     42.63 o 
  -2   5  14       99.62      114.66     37.10 o 
  -1   5  14      145.22      157.34     43.31 o 
   0   5  14      970.63      983.53     63.54 o 
   1   5  14       20.43       28.91     41.98 o 
   2   5  14      473.03      492.97     56.33 o 
   3   5  14       45.32       74.30     56.16 o 
 -13   6  14      497.39      445.76     72.28 o 
 -12   6  14      890.42      990.68     89.27 o 
 -11   6  14      201.70      208.81     65.91 o 
 -10   6  14       66.09       92.63     62.09 o 
  -9   6  14      236.07      262.57     49.37 o 
  -8   6  14      939.66     1064.24     77.09 o 
  -7   6  14     1449.63     1490.98     82.98 o 
  -6   6  14       78.08       63.35     44.47 o 
  -5   6  14      132.59       96.48     44.49 o 
  -4   6  14      233.90      259.14     50.78 o 
  -3   6  14     1757.17     1892.50    153.93 o 
  -2   6  14       12.42       25.25     44.78 o 
  -1   6  14      197.78      150.89     38.77 o 
   0   6  14       19.28       31.17     51.13 o 
 -20   1  15      114.94      103.02     63.43 o 
 -19   1  15      236.70      210.59     63.93 o 
 -18   1  15      308.54      328.04     67.65 o 
 -17   1  15        0.87       15.87     46.36 o 
 -16   1  15       61.27       50.23     52.72 o 
 -15   1  15      695.82      804.83     69.83 o 
 -14   1  15       19.72       16.55     42.20 o 
 -13   1  15      246.84      296.88     47.93 o 
 -12   1  15      171.62      170.34     43.48 o 
 -11   1  15      424.89      422.99     49.01 o 
 -10   1  15        0.59        8.35     39.78 o 
  -9   1  15      298.75      235.73     44.10 o 
  -8   1  15       44.10        9.42     39.57 o 
  -7   1  15      975.64      951.29     61.99 o 
  -6   1  15       12.23        5.18     34.64 o 
  -5   1  15      509.27      448.70     49.73 o 
  -4   1  15      134.96      110.62     32.68 o 
  -3   1  15      446.92      451.91     32.61 o 
  -2   1  15      413.54      405.92     33.66 o 
  -1   1  15        0.80        5.62     27.77 o 
   0   1  15       34.36       64.97     27.44 o 
   1   1  15      556.09      552.28     33.54 o 
   2   1  15      263.05      283.00     37.00 o 
   3   1  15       43.92       -2.20     33.28 o 
   4   1  15      113.09      159.03     37.09 o 
   5   1  15       97.85       97.68     35.22 o 
   6   1  15      488.23      552.88     46.48 o 
 -19   2  15      611.15      599.28     77.19 o 
 -18   2  15      209.65      266.07     50.41 o 
 -17   2  15       10.01       13.31     46.09 o 
 -16   2  15     1012.19     1021.13     74.49 o 
 -15   2  15      738.02      750.85     82.27 o 
 -14   2  15      629.66      758.69     58.94 o 
 -13   2  15      112.53      111.33     43.23 o 
 -12   2  15     1200.14     1248.89     71.18 o 
 -11   2  15       65.05       19.28     41.60 o 
 -10   2  15     3438.88     3552.85    103.45 o 
  -9   2  15      284.68      229.07     43.62 o 
  -8   2  15     2636.86     2549.23    115.82 o 
  -7   2  15      427.47      388.94     47.25 o 
  -6   2  15     2191.21     2175.29     81.86 o 
  -5   2  15      994.64      953.60     61.09 o 
  -4   2  15     2259.69     2114.35     67.49 o 
  -3   2  15     1408.09     1409.63     58.87 o 
  -2   2  15      455.28      414.68     32.67 o 
  -1   2  15      479.18      434.93     35.59 o 
   0   2  15       83.02      125.49     32.18 o 
   1   2  15     2269.80     2183.26     65.19 o 
   2   2  15      360.70      409.54     34.15 o 
   3   2  15       76.96       43.83     28.37 o 
   4   2  15      299.79      276.83     37.16 o 
   5   2  15     1262.36     1385.53     59.71 o 
 -19   3  15      850.68      893.73     82.92 o 
 -18   3  15      515.04      483.31     56.01 o 
 -17   3  15       91.07       96.48     45.64 o 
 -16   3  15      573.12      453.57     89.28 o 
 -15   3  15     2360.60     2502.09    104.44 o 
 -14   3  15      683.15      512.17     64.15 o 
 -13   3  15        0.95       13.53     39.59 o 
 -12   3  15     1538.14     1470.23     78.48 o 
 -11   3  15     3964.05     4162.86    112.69 o 
 -10   3  15      529.11      425.11     55.19 o 
  -9   3  15      183.81      173.39     40.25 o 
  -8   3  15        9.95       -4.55     34.30 o 
  -7   3  15     3805.48     3978.10    191.50 o 
  -6   3  15      103.72       94.63     36.56 o 
  -5   3  15      498.05      449.28     49.48 o 
  -4   3  15       48.94       21.43     50.26 o 
  -3   3  15     2789.14     2947.91     78.12 o 
  -2   3  15     1740.09     1843.26     68.40 o 
  -1   3  15      235.62      129.68     63.87 o 
   0   3  15      111.21      118.48     58.18 o 
   1   3  15     2380.54     2389.00    124.81 o 
   2   3  15     2911.25     3147.10    117.29 o 
   3   3  15        8.16        9.01     45.72 o 
   4   3  15      368.46      430.98     68.80 o 
 -17   4  15       24.27       43.29     55.27 o 
 -16   4  15      317.09      332.43     52.25 o 
 -15   4  15      426.05      346.96     51.96 o 
 -14   4  15      821.54      750.87     75.03 o 
 -13   4  15       29.06       62.71     40.68 o 
 -12   4  15      346.31      358.54     49.29 o 
 -11   4  15      101.44       69.82     57.86 o 
 -10   4  15     3845.75     3811.44    135.18 o 
  -9   4  15      290.17      324.04     64.12 o 
  -8   4  15     2039.99     2144.54    151.65 o 
  -7   4  15       94.78       85.86     57.19 o 
  -6   4  15     2540.44     2528.29    303.79 o 
  -5   4  15      312.69      356.52     46.14 o 
  -4   4  15     4141.30     4204.41    110.95 o 
  -3   4  15      280.79      306.11     39.56 o 
  -2   4  15      804.31      804.47     54.12 o 
  -1   4  15       74.58       96.48     43.17 o 
   0   4  15     1365.71     1513.34     84.17 o 
   1   4  15     1217.47     1207.00     89.52 o 
   2   4  15      378.20      378.51     68.88 o 
   3   4  15       14.33      -15.39     63.24 o 
 -15   5  15      438.41      433.03     72.64 o 
 -14   5  15        7.20       27.35     60.72 o 
 -13   5  15      192.76      158.51     60.20 o 
 -12   5  15     1482.04     1442.70     99.64 o 
 -11   5  15      503.13      585.37     86.52 o 
 -10   5  15       94.85      107.02     52.22 o 
  -9   5  15       17.82      -12.12     62.14 o 
  -8   5  15      825.57      908.60     86.60 o 
  -7   5  15     1278.26     1218.41    138.23 o 
  -6   5  15      469.09      496.93     78.19 o 
  -5   5  15        0.24       -1.91     42.01 o 
  -4   5  15      295.23      255.35     46.41 o 
  -3   5  15     1249.96     1424.21    128.71 o 
  -2   5  15      985.56      981.49     54.77 o 
  -1   5  15       67.91       43.73     36.94 o 
   0   5  15       95.52       75.07     44.03 o 
   1   5  15      898.36      809.02     64.34 o 
 -12   6  15       32.60       15.66     54.99 o 
 -11   6  15      176.20       87.63     68.28 o 
 -10   6  15      189.85      152.55     65.36 o 
  -9   6  15      395.95      429.79     91.62 o 
  -8   6  15       35.14       52.16     63.63 o 
  -7   6  15       87.39       60.19     61.76 o 
  -6   6  15       63.37       11.16     48.58 o 
  -5   6  15      815.94      843.36     73.25 o 
  -4   6  15       59.92      108.16     48.95 o 
  -3   6  15        2.42        2.89     46.04 o 
  -2   6  15       19.37       54.41     91.92 o 
 -20   0  16       91.75      191.50    102.22 o 
 -19   0  16      461.52      576.90    111.33 o 
 -18   0  16       42.13       53.45     87.72 o 
 -17   0  16     1211.49     1415.04    121.87 o 
 -16   0  16       14.58       33.31     70.46 o 
 -15   0  16      478.42      604.70    102.94 o 
 -14   0  16      827.41     1030.36     99.70 o 
 -13   0  16     1915.03     1871.51    130.38 o 
 -12   0  16      103.04       76.46     66.87 o 
 -11   0  16     2595.93     2946.45    139.61 o 
 -10   0  16     1837.04     1950.24    120.20 o 
  -9   0  16        5.14      -12.10     67.47 o 
  -8   0  16       69.01       26.72     67.59 o 
  -7   0  16     2687.50     2719.60    130.26 o 
  -6   0  16     5164.85     5338.65    174.60 o 
  -5   0  16       41.11        8.75     69.51 o 
  -4   0  16      280.50      227.09     64.71 o 
  -3   0  16      111.19      151.61     49.28 o 
  -2   0  16     8724.53     8934.01    160.37 o 
  -1   0  16      610.63      454.28     59.08 o 
   0   0  16      316.54      243.49     55.42 o 
   1   0  16        3.22       10.81     43.02 o 
   2   0  16     4847.65     5295.05    161.42 o 
   3   0  16      129.98      171.39     50.77 o 
   4   0  16       50.78       34.27     54.91 o 
   5   0  16       10.32        7.32     52.92 o 
 -19   1  16        8.67       -2.32     55.09 o 
 -18   1  16     1703.91     1822.20    104.20 o 
 -17   1  16      261.43      292.92     53.38 o 
 -16   1  16       48.53       83.19     52.91 o 
 -15   1  16       26.46       25.63     55.19 o 
 -14   1  16     3950.39     4354.48    126.82 o 
 -13   1  16     1070.26     1116.78     70.56 o 
 -12   1  16      709.64      737.79     58.70 o 
 -11   1  16       38.82       -6.28     44.06 o 
 -10   1  16     4038.84     4103.21    112.06 o 
  -9   1  16      947.57     1009.92     66.05 o 
  -8   1  16      529.62      553.35     58.09 o 
  -7   1  16      590.90      662.48     61.08 o 
  -6   1  16     2202.18     2130.09    104.56 o 
  -5   1  16     2534.58     2413.32    112.65 o 
  -4   1  16      315.50      384.47     62.35 o 
  -3   1  16     1622.64     1696.33     54.13 o 
  -2   1  16      297.65      241.13     31.45 o 
  -1   1  16     2580.39     2503.94     65.70 o 
   0   1  16     1422.65     1459.59     66.99 o 
   1   1  16     2154.67     2326.63     58.94 o 
   2   1  16       44.54       71.44     31.51 o 
   3   1  16      928.84     1004.13     51.31 o 
   4   1  16      149.01      168.62     36.98 o 
 -19   2  16      130.90      127.71     64.16 o 
 -18   2  16        0.95       10.11     45.48 o 
 -17   2  16      118.07      100.57     49.61 o 
 -16   2  16      245.86      273.01     49.58 o 
 -15   2  16      336.37      365.76     52.80 o 
 -14   2  16       94.32       73.69     43.09 o 
 -13   2  16      444.89      397.86     54.55 o 
 -12   2  16        1.39       -1.17     41.35 o 
 -11   2  16     1370.52     1486.42     77.64 o 
 -10   2  16      622.89      739.31     61.24 o 
  -9   2  16        8.69        2.88     39.91 o 
  -8   2  16      329.75      338.94     45.81 o 
  -7   2  16     1031.00     1081.67     73.52 o 
  -6   2  16      777.29      874.42     60.23 o 
  -5   2  16      376.37      366.56     45.15 o 
  -4   2  16       33.81       39.53     38.24 o 
  -3   2  16      647.11      585.79     44.03 o 
  -2   2  16     1800.98     1895.67     57.24 o 
  -1   2  16        6.01       -2.14     28.16 o 
   0   2  16       80.98       68.61     37.13 o 
   1   2  16       40.76       71.73     31.34 o 
   2   2  16     1675.76     1683.79     60.19 o 
   3   2  16      215.69      277.25     35.32 o 
   4   2  16       56.32       48.21     42.73 o 
 -18   3  16       17.17       33.23     50.09 o 
 -17   3  16       81.10      109.00     44.04 o 
 -16   3  16       47.41       38.39     48.36 o 
 -15   3  16      353.87      302.86     48.49 o 
 -14   3  16       88.56      100.78     45.10 o 
 -13   3  16        2.21      -14.79     40.63 o 
 -12   3  16      577.92      650.86     71.84 o 
 -11   3  16      221.68      152.93     45.10 o 
 -10   3  16      218.36      170.20     52.93 o 
  -9   3  16       14.40       24.83     38.95 o 
  -8   3  16      700.84      718.68     60.34 o 
  -7   3  16       24.34       18.73     39.57 o 
  -6   3  16       16.65       -2.27     53.96 o 
  -5   3  16      204.93      173.82     58.83 o 
  -4   3  16      549.98      489.25     72.03 o 
  -3   3  16        0.86        8.85     42.33 o 
  -2   3  16        7.19       22.04     50.86 o 
  -1   3  16      118.74       70.27     47.92 o 
   0   3  16      335.18      340.71     61.90 o 
   1   3  16      115.79      139.85     56.49 o 
   2   3  16       35.89        6.73     58.69 o 
   3   3  16       73.86       80.03     46.00 o 
 -16   4  16      253.84      237.53     52.53 o 
 -15   4  16        2.73       22.22     55.99 o 
 -14   4  16       14.13       29.26     44.61 o 
 -13   4  16      228.08      232.99     58.89 o 
 -12   4  16      788.40      753.16     99.59 o 
 -11   4  16       11.48      -10.54     64.20 o 
 -10   4  16      394.90      391.44     70.11 o 
  -9   4  16      188.43      216.29     70.97 o 
  -8   4  16      607.90      516.77     84.13 o 
  -7   4  16      118.94       95.83     58.20 o 
  -6   4  16      388.64      294.71     70.43 o 
  -5   4  16      158.97      167.30     68.12 o 
  -4   4  16      390.90      349.76     70.17 o 
  -3   4  16      191.16      155.65     46.31 o 
  -2   4  16      137.27      118.07     52.17 o 
  -1   4  16      265.64      232.87     47.18 o 
   0   4  16       20.63       43.55     41.84 o 
   1   4  16      206.81      192.84     64.27 o 
 -14   5  16      486.22      554.83     94.31 o 
 -13   5  16       24.13      -10.22     64.79 o 
 -12   5  16      169.98      109.32     64.45 o 
 -11   5  16       66.37      105.57     64.06 o 
 -10   5  16      543.84      619.32     80.71 o 
  -9   5  16        9.21      -16.03     59.74 o 
  -8   5  16       58.61       44.64     63.24 o 
  -7   5  16      479.29      483.94     74.97 o 
  -6   5  16      415.18      387.63     71.84 o 
  -5   5  16      189.62      135.78     66.07 o 
  -4   5  16      181.08      152.56     63.28 o 
  -3   5  16      640.94      561.70     78.86 o 
  -2   5  16       67.97       94.45     48.57 o 
  -1   5  16      202.79      265.46     52.24 o 
 -19   1  17       63.03      111.39     58.45 o 
 -18   1  17      325.75      326.54     70.68 o 
 -17   1  17      419.57      386.03     68.74 o 
 -16   1  17       12.92       14.51     50.40 o 
 -15   1  17        8.01       27.30     49.31 o 
 -14   1  17     1621.84     1669.71     91.01 o 
 -13   1  17       73.81       66.11     46.80 o 
 -12   1  17      205.61      223.96     47.86 o 
 -11   1  17       54.46       56.37     47.65 o 
 -10   1  17     1361.14     1301.43     74.65 o 
  -9   1  17       76.77       58.90     46.10 o 
  -8   1  17      156.00      140.04     43.47 o 
  -7   1  17        9.12      -19.18     41.44 o 
  -6   1  17      974.34      904.49     77.36 o 
  -5   1  17       93.63      109.45     39.27 o 
  -4   1  17      174.28      136.05     41.52 o 
  -3   1  17        9.79       -0.86     32.77 o 
  -2   1  17       83.46       83.05     30.88 o 
  -1   1  17     1059.14     1040.90     51.29 o 
   0   1  17       19.50        0.67     34.39 o 
   1   1  17       15.31       27.59     40.07 o 
   2   1  17       57.30       60.23     29.91 o 
   3   1  17      265.27      331.32     40.10 o 
 -18   2  17      660.10      655.65     80.84 o 
 -17   2  17      581.36      589.39     58.40 o 
 -16   2  17      109.13       85.52     43.55 o 
 -15   2  17      140.94      187.94     46.28 o 
 -14   2  17      613.70      657.51     57.89 o 
 -13   2  17      497.54      517.46     57.08 o 
 -12   2  17        6.58       12.24     46.65 o 
 -11   2  17      156.15      178.75     46.26 o 
 -10   2  17       27.84        3.91     43.49 o 
  -9   2  17     1429.41     1496.93    111.09 o 
  -8   2  17      185.34      172.28     43.45 o 
  -7   2  17      231.31      194.72     45.14 o 
  -6   2  17      396.75      366.63     49.74 o 
  -5   2  17     1373.97     1495.46     75.29 o 
  -4   2  17      226.70      186.39     44.49 o 
  -3   2  17      252.55      294.07     39.38 o 
  -2   2  17      424.03      498.90     43.27 o 
  -1   2  17      876.52      862.02     55.74 o 
   0   2  17      221.92      197.44     39.43 o 
   1   2  17       67.94       73.66     51.79 o 
   2   2  17     1073.19     1116.91     84.72 o 
 -17   3  17      444.88      451.39     61.14 o 
 -16   3  17       26.79       32.88     46.18 o 
 -15   3  17      287.23      280.94     50.87 o 
 -14   3  17     2213.39     2410.10    101.62 o 
 -13   3  17       10.31       -5.63     44.08 o 
 -12   3  17      898.50      957.77     70.90 o 
 -11   3  17        6.07       -8.06     41.56 o 
 -10   3  17     2626.70     2851.10    197.79 o 
  -9   3  17        0.01       21.00     38.48 o 
  -8   3  17      674.13      576.22     59.41 o 
  -7   3  17      109.23       83.38     57.53 o 
  -6   3  17     2797.47     2856.81    390.85 o 
  -5   3  17       25.74       59.70     60.49 o 
  -4   3  17       26.73        6.62     60.53 o 
  -3   3  17       49.71       38.15     44.98 o 
  -2   3  17     2376.68     2552.07    107.36 o 
  -1   3  17     1216.91     1383.48     87.03 o 
   0   3  17       14.52       62.29     60.65 o 
   1   3  17      191.44      180.78     63.19 o 
 -15   4  17       10.10      -14.60     62.97 o 
 -14   4  17      413.70      477.41     91.92 o 
 -13   4  17      528.35      527.69     73.63 o 
 -12   4  17       62.01       89.63     71.23 o 
 -11   4  17      509.35      478.71     77.95 o 
 -10   4  17       77.62      104.03     65.33 o 
  -9   4  17     1785.33     1682.44    107.25 o 
  -8   4  17      134.41      160.13     64.29 o 
  -7   4  17      712.85      677.93     77.10 o 
  -6   4  17      104.73       86.91     56.78 o 
  -5   4  17     1354.05     1342.77    151.36 o 
  -4   4  17      593.91      589.25    206.18 o 
  -3   4  17      484.32      492.53     71.55 o 
  -2   4  17      136.00      145.85     52.30 o 
  -1   4  17      373.09      331.45     72.02 o 
 -12   5  17      460.89      311.34    133.44 o 
 -11   5  17      227.77      197.44     69.00 o 
 -10   5  17      738.59      791.23     88.57 o 
  -9   5  17        2.01       12.92     66.63 o 
  -8   5  17       63.77       35.16     67.77 o 
  -7   5  17      468.10      438.03     80.18 o 
  -6   5  17      765.74      776.70    118.58 o 
  -5   5  17       52.87       40.74     66.32 o 
  -4   5  17        2.82       13.15     58.79 o 
 -18   0  18      894.03      949.71    106.66 o 
 -17   0  18      102.80       30.56     78.85 o 
 -16   0  18     1325.42     1574.43    132.54 o 
 -15   0  18       28.29        6.23     84.96 o 
 -14   0  18      669.07      748.27    106.66 o 
 -13   0  18      638.46      632.02     90.60 o 
 -12   0  18     1638.22     1789.42    131.46 o 
 -11   0  18      168.98       50.33     80.53 o 
 -10   0  18     2238.88     2337.43    136.85 o 
  -9   0  18     2190.42     2304.60    138.89 o 
  -8   0  18     1345.19     1327.08    107.13 o 
  -7   0  18      235.60      114.92     67.95 o 
  -6   0  18      854.44      981.23    107.25 o 
  -5   0  18     4010.02     4191.20    173.76 o 
  -4   0  18       47.23       17.98     77.77 o 
  -3   0  18      135.02      193.51     52.56 o 
  -2   0  18      192.33      194.67     49.80 o 
  -1   0  18     1601.09     1684.76     88.63 o 
   0   0  18      297.93      330.80     57.88 o 
   1   0  18       20.22       43.07     55.07 o 
 -18   1  18      109.96      100.08     56.26 o 
 -17   1  18      791.10      840.37     79.00 o 
 -16   1  18      220.62      235.70     64.14 o 
 -15   1  18       61.09       89.49     60.38 o 
 -14   1  18      310.55      333.14     63.18 o 
 -13   1  18     3227.79     3561.89    203.84 o 
 -12   1  18      454.73      487.87     57.18 o 
 -11   1  18        1.70      -20.09     42.78 o 
 -10   1  18       44.79       40.98     47.29 o 
  -9   1  18     2341.50     2469.93    173.35 o 
  -8   1  18     1168.30     1115.83     72.17 o 
  -7   1  18      142.52      171.46     44.20 o 
  -6   1  18      267.51      262.32     48.45 o 
  -5   1  18     1180.92     1146.64     76.66 o 
  -4   1  18     2361.42     2394.10     97.36 o 
  -3   1  18        1.65      -28.17     39.52 o 
  -2   1  18     2030.80     1984.28     78.96 o 
  -1   1  18      151.47      103.52     36.67 o 
   0   1  18     2095.96     2105.45     68.27 o 
   1   1  18       41.28       49.41     36.78 o 
 -17   2  18       34.19       15.78     64.71 o 
 -16   2  18       54.29       32.21     46.86 o 
 -15   2  18      157.42      150.49     47.88 o 
 -14   2  18      638.56      652.63     79.52 o 
 -13   2  18       20.75       -4.90     48.64 o 
 -12   2  18      109.45       81.48     43.87 o 
 -11   2  18        6.12        0.10     43.57 o 
 -10   2  18     1091.19     1165.15     78.62 o 
  -9   2  18      335.11      411.32     51.80 o 
  -8   2  18       37.02       24.92     37.60 o 
  -7   2  18      149.62      130.19     44.16 o 
  -6   2  18      344.34      363.13     50.37 o 
  -5   2  18      845.36      986.11     66.55 o 
  -4   2  18       44.88       64.91     41.39 o 
  -3   2  18      236.21      212.53     51.27 o 
  -2   2  18       84.11      126.03     51.78 o 
  -1   2  18      811.57      887.73     73.54 o 
   0   2  18       88.52      101.86     44.73 o 
 -16   3  18      255.91      229.72     50.46 o 
 -15   3  18       19.66       -1.13     63.54 o 
 -14   3  18       45.52       17.70     47.73 o 
 -13   3  18      105.24       67.56     45.38 o 
 -12   3  18      168.36      162.70     49.49 o 
 -11   3  18       13.36       11.99     44.60 o 
 -10   3  18       36.16       33.84     58.35 o 
  -9   3  18      143.14      204.92     67.08 o 
  -8   3  18       68.94       91.97     67.86 o 
  -7   3  18      247.91      211.95     72.13 o 
  -6   3  18      106.97       75.79     62.72 o 
  -5   3  18       39.45       80.05     58.24 o 
  -4   3  18       56.42       22.01     67.49 o 
  -3   3  18      541.37      622.23     60.29 o 
  -2   3  18       11.06       32.49     46.77 o 
  -1   3  18       30.89       43.01     50.86 o 
 -14   4  18       36.28       77.65     62.58 o 
 -13   4  18        3.77       11.04     60.72 o 
 -12   4  18       22.21       66.75     66.29 o 
 -11   4  18      222.24      252.78     72.71 o 
 -10   4  18        5.19       -8.73     70.48 o 
  -9   4  18      197.16      165.71     74.69 o 
  -8   4  18       96.38      111.88     67.97 o 
  -7   4  18      204.25      258.81     76.22 o 
  -6   4  18      158.18       74.62     68.53 o 
  -5   4  18      365.49      354.69     94.85 o 
  -4   4  18      208.29      153.43     84.61 o 
  -3   4  18      141.77       72.92     61.19 o 
 -17   1  19      140.07      177.02     63.80 o 
 -16   1  19      177.96      170.77     68.93 o 
 -15   1  19        3.70       19.11     60.71 o 
 -14   1  19      109.49       61.84     57.73 o 
 -13   1  19      196.84      175.68     54.04 o 
 -12   1  19        5.13       -7.08     47.76 o 
 -11   1  19      125.87      129.51     55.33 o 
 -10   1  19       53.02       29.21     56.17 o 
  -9   1  19      474.56      472.27     64.95 o 
  -8   1  19        1.97        1.22     48.52 o 
  -7   1  19      140.74      113.03     48.44 o 
  -6   1  19        9.53        0.95     47.64 o 
  -5   1  19      753.53      704.19     67.72 o 
  -4   1  19       43.30       32.17     48.64 o 
  -3   1  19       76.00       66.88     42.96 o 
  -2   1  19       19.87        9.56     35.34 o 
  -1   1  19      341.46      332.36     41.75 o 
 -16   2  19      450.37      485.21     59.72 o 
 -15   2  19      289.23      315.99     53.16 o 
 -14   2  19       35.16       30.96     45.86 o 
 -13   2  19        3.72       25.58     52.08 o 
 -12   2  19     1124.97     1156.47     97.19 o 
 -11   2  19       31.20       27.17     45.79 o 
 -10   2  19       68.40       74.46     44.40 o 
  -9   2  19        0.80       -1.85     42.88 o 
  -8   2  19      668.99      784.57     69.02 o 
  -7   2  19        5.39       26.10     44.38 o 
  -6   2  19      203.79      244.84     49.87 o 
  -5   2  19        1.82      -15.93     61.09 o 
  -4   2  19      458.74      573.42     78.25 o 
  -3   2  19      147.37      122.36     47.93 o 
  -2   2  19        0.58       10.25     51.34 o 
 -14   3  19      242.39      246.33     57.45 o 
 -13   3  19      958.68     1180.06     84.59 o 
 -12   3  19       32.86        7.26     66.06 o 
 -11   3  19      990.48      914.14     87.14 o 
 -10   3  19       23.87       18.26     64.98 o 
  -9   3  19     1540.61     1680.07    231.65 o 
  -8   3  19      116.67       53.40     60.05 o 
  -7   3  19      848.24      796.47     87.83 o 
  -6   3  19       31.49       36.28     65.64 o 
  -5   3  19     1491.41     1619.76    210.85 o 
  -4   3  19      233.93      241.83     75.03 o 
  -9   4  19       34.48       39.82     76.12 o 
 -15   0  20     2698.28     2916.49    179.16 o 
 -14   0  20       61.34        5.75     91.68 o 
 -13   0  20      578.91      715.31    110.13 o 
 -12   0  20      554.16      528.72    109.29 o 
 -11   0  20     1499.07     1381.85    130.02 o 
 -10   0  20       20.22       40.86     84.61 o 
  -9   0  20      731.35      728.73    105.10 o 
  -8   0  20      931.23      926.35    110.01 o 
  -7   0  20      710.77      681.28    105.70 o 
  -6   0  20      176.29      220.74     86.76 o 
  -5   0  20      198.25      246.75     72.14 o 
  -4   0  20     2540.28     2619.17    158.67 o 
 -15   1  20      241.11      274.68     69.95 o 
 -14   1  20        6.48       -4.50     63.61 o 
 -13   1  20       22.62       25.97     64.24 o 
 -12   1  20     1353.36     1545.02     94.67 o 
 -11   1  20      395.40      464.69     69.36 o 
 -10   1  20       81.07       60.96     58.17 o 
  -9   1  20      263.56      228.19     60.94 o 
  -8   1  20      948.89      936.46     80.24 o 
  -7   1  20      980.19     1028.25     78.72 o 
  -6   1  20        0.48        2.75     49.55 o 
  -5   1  20       82.12       66.41     54.82 o 
  -4   1  20       81.81       92.76     48.40 o 
 -14   2  20      122.43      101.09     60.06 o 
 -13   2  20        7.38       24.62     48.26 o 
 -12   2  20      329.81      348.14     58.50 o 
 -11   2  20      250.90      275.64     57.54 o 
 -10   2  20      244.88      277.60     63.34 o 
  -9   2  20      109.56       91.66     51.59 o 
  -8   2  20      218.65      283.54     55.59 o 
  -7   2  20       17.04       21.45     69.32 o 
  -6   2  20      131.36      112.73     66.10 o 
  -5   2  20      378.06      443.63     78.52 o 
 -10   1  21       49.26       19.14     60.50 o 
                                                 
